# Supplementary material for: Multi-ancestry genome-wide association study and meta-analysis of lung function decline
Source: Respir Res. 2026 Feb 28;27:110. doi: 10.1186/s12931-026-03565-x (PMC12961773; doi:10.1186/s12931-026-03565-x)
Supplement: Supplementary file 1 — Supplementary Material 1. [file 12931_2026_3565_MOESM1_ESM.xlsx]

## Sheet: S1
Table S1) Participant characteristics by cohort
	ARIC_EA		ARIC_AA		CARDIA_EA		CARDIA_AA		CHS_EA		CHS_AA		FHS_EA		HABC_EA		HABC_AA		MESA_EA		MESA_AA		MESA_CHN		MESA_HA		UKBB_EA
	mean/N	Std/%	mean/N	Std/%	mean/N	Std/%	mean/N	Std/%	mean/N	Std/%	mean/N	Std/%	mean/N	Std/%	mean/N	Std/%	mean/N	Std/%	mean/N	Std/%	mean/N	Std/%	mean/N	Std/%	mean/N	Std/%	mean/N	Std/%
Total N	8704		2387		1611		939		3085		578		2013		1505		959		1671		925		550		730		26399
Female, N (%)	4599	52.84	1482	62.09	857	53.2	573	37.9	1879	60.91	362	62.63	1104	54.84	802	53.29	428	44.63	870	52.06	503	54.38	270​	49.09	389	53.29	14607	55.33
Age, yr	54.52	5.74	53.78	5.92	25.56	3.33	24.4	3.85	72.32	5.32	72.86	5.13	52.93	9.97	74.72	3.25	74.69	3.39	67.67	9.8	66.99	9.59	66.03	9.71	66.36	10.3	55.18	7.52
Height, cm	168.36	9.47	167.77	8.9	171.2	9.27	168.91	9.57	164.61	9.35	164.9	9.2	168.4	9.04	166.89	9.3	165.7	9.34	168.12	9.63	167.63	9.68	161.46	8.71	161.31	9.2	169.1	8.97
Weight, kg	77.46	16.37	84.19	17.54	69.62	14.25	72.56	17.09	71.4	14.2	77.3	14.38	76.58	16.19	74.49	14.49	77.83	15.41	79.02	17.19	84.22	17.11	63.02	10.99	77.21	15.75	76.37	14.95
Current smoking, N (%)	1749	20.09	581	0.24	401	24.9	279	29.7	332	10.76	87	15.05	442	21.96	89	5.91	151	15.75	125	7.48	117	12.65	24	4.36	58	7.95	1042	3.95
Former smoking, N (%)	3475	39.92	713	0.3	256	15.9	76	8.1	1244	40.32	235	40.66	898	44.61	752	49.97	392	40.88	872	52.18	427	46.16	141	25.64	330	45.21	6818	25.83
Baseline FEV1, mL	2787.89	787.75	2411.61	654.78	3838.23	776.35	3222.38	679.08	2105.9	652.41	1778.87	557.39	2925.64	767.09	2279.2	653.98	1916.47	564.35	2518.9	751.55	2123.66	642.81	2189.12	652.87	2327.52	719.77	2962	726
Baseline FVC, mL	3803.65	996.72	3150.59	826.47	4694.57	1006.45	3857.39	861.32	3005.73	859.37	2526.11	756.23	3920.4	948.98	3083.36	818.45	2572.55	717.99	3453.55	988.49	2856.18	843.55	2915.07	841.33	3058.58	897.37	3887	934
Baseline fev1/fvc, %	73.25	7.76	76.71	7.5	82.22	6.42	83.98	6.46	70.07	10.01	71.23	9.9	74.5	7.14	73.83	7.91	74.69	9.44	73.12	8.28	74.77	9.21	75.19	7.41	76.09	8.01	76.32	5.84
N PFT measurements	2.1	0.62	1.84	0.65	4.63	0.65	4.31	0.89	2.37	1.01	1.88	0.8	3.73	1.5	2.78	1.16	2.4	1.17	1.77	0.78	1.7	0.77	1.84	0.8	1.68	0.78	2.15	0.38
Total follow-up, years	9.69	9.7	8.73	9.2	18.73	3.51	17.57	4.7	6.24	5.34	4.3	4.7	15.36	8.27	5.74	3.58	4.35	3.77	4.67	4.81	4.41	4.85	5.54	5.17	4.18	4.85	8.02	2.62
Time between PFT visits, years	7.5	7.85	7.18	7.74	5.27	1.63	5.52	2.58	4.55	2.25	4.88	2.82	5.41	2.85	3.02	1.2	3.07	1.08	7.44	3.14	7.67	3.1	8.16	3.19	7.57	3.22	6.97	2.95

## Sheet: S2
Table S2) Independent significant SNPs associated with lung function decline phenotypes
ancestry	phenotype	MarkerName	rsID	chr	pos_hg37	Position_hg38	EFFECT_ALLELE	NON_EFFECT_ALLELE	effect_allele_freq	N	gwasP	effect_estimate	se	HetISq	mean_imputation_value	nearestGene	dist	func	CADD	gwasP_RandomEffects	se_RandomEffects
AA	FEV	chr11:24338419:G:T	rs12786267	11	24359965	24338419	t	g	0.0493	2387	1.37e-54	21.1411	1.359	0	0.9769	RP11-2F20.1	0	ncRNA_intronic	2.526	1.53e-54	1.35872
AA	RATIO	chr1:205878977:TA:T	rs34275703	1	205848105	205878977	t	ta	0.0573	2387	2.05e-36	-0.6916	0.055	0	0.9652	PM20D1	45466	intergenic	0.606	2.25e-36	0.054881
AA	RATIO	chr3:162066920:C:T	rs559404762	3	161784708	162066920	t	c	0.1954	2387	1.66e-33	0.4371	0.036	0	0.969017	RP11-774I5.1	0	ncRNA_intronic	1.397	1.81e-33	0.036238
AA	RATIO	chr1:197028134:GT:G	rs558761950	1	196997264	197028134	g	gt	0.0567	2387	5.22e-32	-0.3715	0.032	0	0.978767	F13B	0	NA	5.832	5.67e-32	0.031551
AA	FVC	chr2:67910247:C:T	rs72900973	2	68137379	67910247	t	c	0.0867	2387	1.08e-31	-33.0916	2.825	0	0.9629	AC010987.6	0	ncRNA_intronic	2.693	1.17e-31	2.82495
AA	FVC	chr3:117459868:AT:A	rs574543239	3	117178715	117459868	a	at	0.191	2387	8.87e-28	-14.8343	1.358	0	0.989571	LSAMP	0	ncRNA_intronic	1.107	9.57e-28	1.35798
AA	FEV	chr17:35234146:C:T	rs536264218	17	33561165	35234146	t	c	0.636	2387	7.74e-27	-45.9971	4.289	0	0.9667	RP11-799D4.4	7359	intergenic	0.045	8.34e-27	4.28866
AA	FVC	chr8:131672851:T:TA	rs563998128	8	132685098	131672851	t	ta	0.8532	2387	1.31e-25	29.5001	2.82	0	0.96372	CTD-2008O4.1	5038	intergenic	0.913	1.41e-25	2.82013
AA	FVC	chr11:24338419:G:T	rs12786267	11	24359965	24338419	t	g	0.0493	2387	9.38e-25	19.1777	1.867	0	0.9769	RP11-2F20.1	135234	intergenic	0.314	1.01e-24	1.86691
AA	RATIO	chr8:27416394:CAAAG:C	rs370849233	8	27273911	27416394	caaag	c	0.9362	2387	1.06e-24	-0.4241	0.041	0	0.993657	PTK2B	0	ncRNA_intronic	0.017	1.14e-24	0.041334
AA	FVC	chr15:90311298:C:T	rs114500587	15	90854530	90311298	t	c	0.0462	2387	1.73e-27	-26.301	2.421	1.7	0.9922	AC091167.3	1026	intergenic	0.769	3.22e-24	2.58119
AA	RATIO	chr3:35024512:GT:G	rs148757682	3	35066004	35024512	g	gt	0.196	2387	3.25e-31	-0.3749	0.032	11.4	0.97915	FECHP1	0	intronic	0.23	8.85e-24	0.03693
AA	FEV	chr6:129873877:CA:C	rs111880559	6	130195022	129873877	ca	c	0.9291	2387	3.05e-23	17.377	1.75	0	0.9715	TMEM244	0	ncRNA_intronic	1.107	3.26e-23	1.74978
AA	RATIO	chr8:109638880:TA:T	rs143556659	8	110651109	109638880	t	ta	0.0759	2387	1.22e-22	0.4346	0.044	0	0.97745	SYBU	307911	intergenic	0.447	1.31e-22	0.044384
AA	FVC	chr3:183341683:TG:T	rs551850861	3	183059471	183341683	t	tg	0.1055	2387	1.5e-22	-26.6791	2.73	0	0.995286	MCF2L2	0	intronic	12.8	1.6e-22	2.73035
AA	RATIO	chr7:24651418:C:T	rs80059393	7	24691037	24651418	t	c	0.0703	2387	3.32e-22	0.9076	0.094	0	0.933325	MPP6	0	intronic	1.05	3.54e-22	0.093666
AA	RATIO	chr15:99738441:C:T	rs115069724	15	100278646	99738441	t	c	0.0841	2387	9.43e-22	0.2245	0.023	0	0.956975	LYSMD4	0	intronic	0.767	1e-21	0.023422
AA	RATIO	chr4:30879444:AT:A	rs138466060	4	30881066	30879444	a	at	0.1149	2387	7.01e-21	-0.1364	0.015	0	0.970533	PCDH7	0	intronic	0.237	7.46e-21	0.014548
AA	RATIO	chr4:133996870:AC:A	rs369095991	4	134918025	133996870	a	ac	0.0511	2387	8.13e-21	-0.7417	0.079	0	0.815933	RP11-427M20.1	68018	intergenic	2.073	8.64e-21	0.079256
AA	RATIO	chr21:26869541:TA:T	rs201007009	21	28241860	26869541	t	ta	0.0432	2387	8.27e-21	-0.2955	0.032	0	0.9197	AP001601.2	11668	intergenic	19.2	8.8e-21	0.031586
AA	FEV	chr5:59738936:TA:T	rs547209030	5	59034762	59738936	t	ta	0.0657	2387	1.24e-20	-7.2048	0.774	0	0.999975	PDE4D	47508	intergenic	2.149	1.31e-20	0.773571
AA	FVC	chr17:37012203:G:C	rs8069901	17	35369502	37012203	c	g	0.3409	2387	4.14e-20	-19.8065	2.157	0	0.9263	AATF	0	intronic	2.704	4.4e-20	2.15656
AA	FEV	chr2:67910247:C:T	rs72900973	2	68137379	67910247	t	c	0.0867	2387	5.07e-20	-29.2984	3.198	0	0.9629	AC010987.6	0	NA	0.175	5.39e-20	3.19767
AA	RATIO	chr3:117459868:AT:A	rs574543239	3	117178715	117459868	a	at	0.1911	2387	6.53e-20	-0.5664	0.062	0	0.989571	LSAMP	27120	intergenic	7.167	6.93e-20	0.061999
AA	FEV	chr11:108085427:G:C	rs78649925	11	107956154	108085427	g	c	0.0995	2387	1.18e-18	8.3829	0.951	86.7	0.92888	CUL5	10319	intergenic	0.923	1.25e-18	0.950828
AA	FVC	chr3:20815668:C:T	rs139399765	3	20857160	20815668	t	c	0.0574	2387	2.19e-18	-10.3205	1.18	0	0.976189	RNU6-815P	76200	intergenic	0.093	2.32e-18	1.1799
AA	RATIO	chr12:84792040:C:T	rs76355978	12	85185819	84792040	t	c	0.0716	2387	2.68e-18	0.8797	0.101	0	0.987486	SLC6A15	0	NA	2.144	2.83e-18	0.100836
AA	FEV	chr2:43650017:AG:A	rs561006775	2	43877156	43650017	a	ag	0.2823	2387	2.78e-18	14.0329	1.609	0.1	0.996463	PLEKHH2	82929	intergenic	0.222	3.33e-18	1.61169
AA	FEV	chr7:98826769:CTT:C	rs536389489	7	98424392	98826769	ctt	c	0.9361	2387	1.31e-17	15.5578	1.821	0	0.983044	TMEM130	0	intronic	3.511	1.38e-17	1.8211
AA	RATIO	chr16:56446474:TA:T	rs144601877	16	56480386	56446474	t	ta	0.0425	2387	1.35e-17	0.3354	0.039	0	0.989733	NUDT21	0	intronic	5.406	1.42e-17	0.039277
AA	RATIO	chr22:44275090:C:T	rs61250960	22	44670970	44275090	t	c	0.0666	2387	6.76e-17	1.7673	0.212	0	0.9609	KIAA1644	17456	intergenic	5.343	7.12e-17	0.211629
AA	RATIO	chr2:146597024:GA:G	rs373835184	2	147354592	146597024	g	ga	0.0834	2387	7.57e-17	-0.2506	0.03	0	0.9987	PABPC1P2	10576	intergenic	11.29	7.97e-17	0.030052
AA	FVC	chr13:57771986:AT:A	rs529802055	13	58346120	57771986	a	at	0.0461	2387	2.11e-16	21.1201	2.571	0	0.776	PCDH17	0	intronic	0.127	2.22e-16	2.57077
AA	RATIO	chr5:144132074:C:T	rs540116913	5	143511639	144132074	t	c	0.6657	2387	4.3e-16	-0.459	0.057	0	0.985614	RN7SL87P	0	intronic	1.145	4.52e-16	0.056459
AA	RATIO	chr1:118184080:GA:G	rs76095077	1	118726703	118184080	g	ga	0.0752	2387	7.34e-16	-0.7984	0.099	0	0.9736	SPAG17	82232	intergenic	0.177	7.71e-16	0.099004
AA	FVC	chr7:429827:GC:G	rs559318546	7	469810	429827	g	gc	0.0597	2387	1.11e-15	-19.3685	2.417	0	0.74735	AC226118.1	0	intronic	2.609	1.16e-15	2.41671
AA	RATIO	chr13:106063314:AT:A	rs77195998	13	106715663	106063314	a	at	0.0541	2387	1.26e-15	-0.4289	0.054	0	0.881567	AL603632.1	65056	intergenic	0.724	1.33e-15	0.053623
AA	RATIO	chr7:109133962:C:T	rs138137015	7	108774019	109133962	t	c	0.0521	2387	2.41e-15	0.2758	0.035	0	0.976067	AC004014.4	39779	intergenic	1.155	2.53e-15	0.034836
AA	RATIO	chr5:143195041:TA:T	rs552397783	5	142574606	143195041	t	ta	0.0851	2387	3.19e-15	-0.5421	0.069	0	0.979933	ARHGAP26	0	intronic	6.196	3.35e-15	0.068763
AA	RATIO	chr5:152004446:AGGCAATCCTTTG:A	rs568194188	5	151384007	152004446	a	aggcaatcctttg	0.106	2387	1.48e-14	-0.2106	0.027	0	0.992483	CTB-12O2.1	39660	intergenic	0.658	1.55e-14	0.027387
AA	FEV	chr4:149784918:TAAAC:T	rs541700510	4	150706070	149784918	t	taaac	0.146	2387	1.8e-14	13.8943	1.813	0	0.895817	RP11-526A4.1	53367	intergenic	0.46	1.89e-14	1.81292
AA	FEV	chr1:51840524:GA:G	rs3841790	1	52306196	51840524	g	ga	0.0779	2387	2.33e-14	-18.7243	2.454	0	0.98675	NRD1	0	intronic	7.464	2.44e-14	2.45379
AA	RATIO	chr11:15177262:CGTG:C	rs556540098	11	15198808	15177262	cgtg	c	0.9252	2387	4.22e-14	0.2725	0.036	0	0.997025	INSC	12329	intergenic	5.544	4.41e-14	0.036077
AA	RATIO	chr3:105650422:C:T	rs547073591	3	105369266	105650422	t	c	0.0905	2387	4.28e-14	-0.1654	0.022	0	0.94	CBLB	15614	intergenic	1.134	4.47e-14	0.0219
AA	RATIO	chr3:20815668:C:T	rs139399765	3	20857160	20815668	t	c	0.0574	2387	6.33e-14	0.148	0.02	0	0.976189	RNU6-815P	896	downstream	0.024	6.61e-14	0.019724
AA	FEV	chr2:117170615:TA:T	rs1553435575	2	117928191	117170615	t	ta	0.1042	2387	6.8e-14	7.49	1	0	0.9627	AC092170.1	0	intronic	1.116	7.1e-14	0.999765
AA	FEV	chr15:90311298:C:T	rs114500587	15	90854530	90311298	t	c	0.0463	2387	7.06e-14	-14.4235	1.927	0	0.9922	AC091167.3	0	intergenic	3.101	7.37e-14	1.92651
AA	RATIO	chr3:174887379:TATTA:T	rs573063833	3	174605169	174887379	t	tatta	0.0901	2387	9.83e-14	-0.4889	0.066	0	0.9505	NAALADL2	656	downstream	6.416	1.03e-13	0.06568
AA	FEV	chr6:3894067:C:T	rs7761337	6	3894301	3894067	t	c	0.4397	2387	8.19e-25	-8.7879	0.854	13.1	0.814943	RP1-140K8.1	0	intronic	0.963	1.19e-13	1.21212
AA	RATIO	chr17:38295997:T:C	rs7216953	17	36451962	38295997	t	c	0.9467	2387	1.89e-13	0.3251	0.044	0	0.969167	MRPL45	2293	intergenic	0.204	1.98e-13	0.044192
AA	FVC	chr10:123842070:G:T	rs17106112	10	125601586	123842070	t	g	0.0774	2387	2.25e-13	-12.2214	1.667	0	0.926756	CPXM2	0	intronic	0.217	2.34e-13	1.66661
AA	FEV	chr21:33507854:CA:C	rs199898805	21	34880161	33507854	ca	c	0.957	2387	2.73e-13	-8.5775	1.174	0	0.967833	GART	10057	intergenic	3.379	2.85e-13	1.17386
AA	FVC	chr17:41163332:TG:T	rs539103008	17	39319584	41163332	t	tg	0.0733	2387	2.95e-13	19.1805	2.629	0	0.95505	KRTAP4-4	65022	intergenic	2.542	3.08e-13	2.62871
AA	FEV	chr10:72786527:G:C	rs113203370	10	74546285	72786527	c	g	0.1757	2387	4.12e-13	12.8637	1.774	0	0.952467	MCU	182139	intergenic	1.199	4.3e-13	1.77394
AA	FEV	chr4:83287731:GC:G	rs541613145	4	84208884	83287731	g	gc	0.0393	2387	4.35e-13	-19.0583	2.631	0	0.956825	COQ2	0	intronic	2.056	4.53e-13	2.6308
AA	FEV	chr16:17854027:C:T	rs78710550	16	17947884	17854027	t	c	0.183	2387	6.29e-13	-8.5565	1.189	0	0.9241	CTD-3229J4.1	0	ncRNA_intronic	3.668	6.55e-13	1.18939
AA	FEV	chr8:97187439:TTC:T	rs551980272	8	98199667	97187439	t	ttc	0.5746	2387	6.36e-13	-9.6776	1.346	0	0.95055	CPQ	0	ncRNA_intronic	1.784	6.62e-13	1.34548
AA	RATIO	chr13:99121739:ATATC:A	rs539144447	13	99773993	99121739	a	atatc	0.1368	2387	9.18e-13	-0.4359	0.061	0	0.993529	DOCK9-AS2	1146	intergenic	6.851	9.55e-13	0.061037
AA	FEV	chr17:59618822:G:T	rs200299807	17	57696183	59618822	t	g	0.053	2387	1.15e-12	-10.9966	1.546	0	0.74528	CLTC	1076	intergenic	6.122	1.2e-12	1.54637
AA	RATIO	chr5:23112972:AT:A	rs529980038	5	23113081	23112972	a	at	0.0911	2387	1.41e-12	-0.2483	0.035	0	0.987914	RN7SL572P	2293	intergenic	0.204	1.47e-12	0.035049
AA	FVC	chr12:78995743:AT:A	rs138567296	12	79389523	78995743	a	at	0.0543	2387	2.63e-34	23.2134	1.901	34.8	0.99688	SYT1:RP11-390N6.1	0	intronic	0.316	1.57e-12	3.1461
AA	FEV	chr9:79179745:C:T	rs540717806	9	81794660	79179745	t	c	0.0439	2387	1.53e-12	17.8128	2.519	0	0.9306	RP11-165H23.1	0	intronic	4.293	1.59e-12	2.51883
AA	RATIO	chr5:18672107:C:T	rs191577955	5	18672216	18672107	t	c	0.0607	2387	2.01e-12	-0.9009	0.128	0	0.981529	CTD-2023M8.1	28503	intergenic	5.98	2.09e-12	0.128088
AA	FVC	chr15:37259151:CAGA:C	rs577092068	15	37551352	37259151	caga	c	0.3059	2387	2.44e-12	-16.0092	2.285	0	0.965775	RP11-597G23.1	0	ncRNA_intronic	0.852	2.53e-12	2.28476
AA	FEV	chr17:41163332:TG:T	rs539103008	17	39319584	41163332	t	tg	0.0733	2387	3.43e-12	18.2228	2.619	0	0.95505	KRTAP4-4	5787	intergenic	0.46	3.56e-12	2.6186
AA	FEV	chr2:155511420:A:G	rs572356516	2	156367932	155511420	a	g	0.8752	2387	4.52e-12	14.0886	2.036	0	0.992643	RNU6-546P	20690	intergenic	0.925	4.69e-12	2.03592
AA	FEV	chr13:99121739:ATATC:A	rs539144447	13	99773993	99121739	a	atatc	0.1463	2387	9.89e-14	-14.3283	1.925	2.4	0.993529	DOCK9-AS2	42301	intergenic	2.46	6.01e-12	2.07005
AA	FEV	chr17:67762681:AT:A	rs530908617	17	65758797	67762681	a	at	0.0556	2387	7.01e-12	-15.188	2.215	0	0.914333	RP11-557B23.3	48214	intergenic	0.402	7.27e-12	2.2148
AA	FEV	chr1:199614040:GT:G	rs571089837	1	199583168	199614040	g	gt	0.2719	2387	7.28e-12	12.0038	1.752	0	0.986133	AL450244.1	0	intronic	1.298	7.56e-12	1.75187
AA	FVC	chr16:17854027:C:T	rs78710550	16	17947884	17854027	t	c	0.183	2387	7.47e-12	-12.4865	1.823	0	0.9241	CTD-3229J4.1	0	NA	1.556	7.75e-12	1.82326
AA	FEV	chr3:104109049:G:GT	rs555325577	3	103827893	104109049	g	gt	0.8606	2387	1.01e-11	21.9974	3.232	0	0.96932	RP11-40M23.1	0	intronic	0.357	1.04e-11	3.23221
AA	FEV	chr6:84064782:G:T	rs77056508	6	84774501	84064782	t	g	0.0595	2387	1.29e-11	24.4162	3.607	0	0.951367	MRAP2	0	intronic	0.977	1.34e-11	3.60679
AA	RATIO	chr4:169271449:TCCC:T	rs34278742	4	170192600	169271449	tccc	t	0.0827	2387	1.41e-11	-0.2756	0.041	0	0.9565	SH3RF1	45466	intergenic	0.606	1.46e-11	0.040784
AA	FEV	chr4:71826274:G:T	rs111351387	4	72691991	71826274	t	g	0.1054	2387	1.87e-11	6.1815	0.92	0	0.851071	RP11-545L5.1	91215	intergenic	0.695	1.94e-11	0.920414
AA	RATIO	chr5:54705191:TA:T	rs34689507	5	54001019	54705191	t	ta	0.0482	2387	2.2e-11	0.2645	0.04	0	0.9732	AC112198.1	0	intronic	0.298	2.28e-11	0.039533
AA	RATIO	chr9:119016551:TA:T	rs112961998	9	121778829	119016551	t	ta	0.0493	2387	2.43e-11	-0.2928	0.044	0	0.93706	BRINP1	0	ncRNA_intronic	2.241	2.52e-11	0.043848
AA	FEV	chr10:56614497:AT:A	rs146665449	10	58374257	56614497	a	at	0.0931	2387	2.45e-11	-12.2804	1.839	0	0.76125	SNORD2	87	downstream	7.149	2.54e-11	1.83942
AA	RATIO	chr4:22504239:GA:G	rs150776262	4	22505862	22504239	g	ga	0.0733	2387	2.55e-11	-0.3223	0.048	0	0.997	GPR125	0	intronic	2.146	2.64e-11	0.04832
AA	FEV	chr14:21138466:GA:G	rs142661538	14	21606625	21138466	g	ga	0.0977	2387	3.15e-11	15.0041	2.26	0	0.871825	OR5AU1	0	ncRNA_intronic	6.388	3.26e-11	2.25988
AA	FVC	chr17:59618822:G:T	rs200299807	17	57696183	59618822	t	g	0.053	2387	4.17e-11	-20.6251	3.126	0	0.74528	CLTC	44408	intergenic	0.347	4.32e-11	3.12607
AA	RATIO	chr7:47625713:G:C	rs145358292	7	47665311	47625713	c	g	0.0624	2387	6.4e-11	0.1868	0.029	0	0.9677	AC095067.1	14621	intergenic	0.721	6.62e-11	0.028584
AA	FVC	chr3:104109049:G:GT	rs555325577	3	103827893	104109049	g	gt	0.8607	2387	1.15e-10	25.8233	4.006	0	0.96932	RP11-40M23.1	0	intronic	3.137	1.19e-10	4.00628
AA	FVC	chr1:190057882:AT:A	rs60402465	1	190027012	190057882	a	at	0.1371	2387	1.2e-10	16.4344	2.552	0	0.9344	BRINP3	10276	intergenic	0.695	1.24e-10	2.5523
AA	FEV	chr4:26675333:G:T	rs76376709	4	26676955	26675333	t	g	0.0479	2387	1.42e-10	-8.6123	1.343	0	0.9739	TBC1D19	10730	intergenic	0.143	1.47e-10	1.34285
AA	FVC	chr3:119728124:GATA:G	rs370728663	3	119446971	119728124	g	gata	0.0562	2387	6.62e-16	20.3741	2.522	34.4	0.998	MAATS1	0	intronic	0.323	2.01e-10	3.27321
AA	RATIO	chr3:133034613:C:T	rs59676831	3	132753457	133034613	t	c	0.2034	2387	2.4e-10	-0.1506	0.024	0	0.9222	RP11-469L4.1	1035	intergenic	4.789	2.48e-10	0.023782
AA	FEV	chr11:127125268:G:T	rs74692668	11	126995163	127125268	t	g	0.0424	2387	2.7e-10	-13.2777	2.103	0	0.9673	CTD-2234N14.2	31032	intergenic	0.647	2.78e-10	2.10245
AA	FEV	chr22:39271789:A:T	rs75267345	22	39667794	39271789	a	t	0.9514	2387	2.87e-10	8.3404	1.323	0	0.99845	AL031590.1	0	intronic	2.032	2.96e-10	1.32263
AA	RATIO	chr5:124038439:C:T	rs17151153	5	123374132	124038439	t	c	0.0622	2387	4.46e-10	0.2336	0.037	92.2	0.9987	HMGB1P29	0	intronic	0.82	4.6e-10	0.037447
AA	RATIO	chr11:93064047:GA:G	rs112495473	11	92797213	93064047	g	ga	0.0938	2387	8.43e-10	-0.2788	0.045	0	0.9888	RPL26P31	0	intronic	0.212	8.69e-10	0.045428
AA	FEV	chr2:117717495:C:T	rs17047317	2	118475071	117717495	t	c	0.1724	2387	9.59e-10	11.5624	1.891	0	0.877367	AC009312.1	12329	intergenic	5.544	9.87e-10	1.89047
AA	FEV	chr6:62325265:A:T	rs540182467	6	63035170	62325265	a	t	0.9605	2387	9.61e-10	-6.634	1.085	0	0.957057	KHDRBS2	0	intronic	4.56	9.9e-10	1.08474
AA	RATIO	chr16:75477594:C:T	rs77687996	16	75511492	75477594	t	c	0.0546	2387	1.12e-09	-0.9043	0.149	0	0.98075	RP11-77K12.4:CHST6	0	intronic	0.896	1.16e-09	0.148476
AA	RATIO	chr11:103511638:C:CT	rs546272607	11	103382366	103511638	ct	c	0.7036	2387	1.24e-09	-0.239	0.039	0	0.96525	DYNC2H1	26984	intergenic	10.47	1.27e-09	0.03934
AA	FEV	chr16:87975534:CG:C	rs201980265	16	88009140	87975534	cg	c	0.8451	2387	1.8e-09	13.3031	2.212	0	0.863425	BANP	39002	intergenic	1.727	1.85e-09	2.21151
AA	RATIO	chr8:79223962:T:A	rs150846134	8	80136197	79223962	a	t	0.0243	4589	2.27e-09	0.1402	0.024	0	0.99446	RP11-1114I9.1	7713	intergenic	0.333	2.33e-09	0.023451
AA	FEV	chr5:136051989:G:GCCT	rs368967832	5	135387678	136051989	g	gcct	0.8925	2387	2.78e-09	-10.8518	1.826	0	0.992557	TGFBI	22913	intergenic	1.342	2.85e-09	1.82558
AA	FVC	chr2:43650017:AG:A	rs561006775	2	43877156	43650017	a	ag	0.2802	2387	3.36e-09	12.3572	2.09	0	0.997543	PLEKHH2	87	downstream	7.149	3.46e-09	2.08989
AA	FEV	chr6:129291921:AT:A	rs3215022	6	129613066	129291921	a	at	0.0746	2387	3.68e-09	-11.3072	1.917	0	0.9512	LAMA2	15614	NA	1.134	3.79e-09	1.91719
AA	FEV	chr2:219974584:AT:A	rs201269787	2	220839305	219974584	a	at	0.0652	2387	4.13e-09	-20.6992	3.521	0	0.980433	MIR4268	9769	intergenic	0.417	4.24e-09	3.52083
AA	FEV	chr3:21811212:T:C	rs55700075	3	21852704	21811212	t	c	0.9703	4844	4.27e-09	-7.1567	1.219	0	0.98724	ZNF385D	0	intronic	1.735	4.39e-09	1.21853
AA	RATIO	chr3:154529510:C:T	rs562348111	3	154247299	154529510	t	c	0.1421	2387	4.37e-09	0.5372	0.092	0	0.943933	RP11-656A15.1	0	intronic	4.761	4.49e-09	0.091515
AA	FEV	chr3:189106999:AT:A	rs142295790	3	188824788	189106999	a	at	0.0654	2387	5.32e-09	9.6722	1.657	0	0.89975	TPRG1	0	exonic	10.97	5.47e-09	1.65711
AA	FEV	chr3:143614980:G:T	rs560127133	3	143333822	143614980	t	g	0.043	2387	5.44e-09	14.089	2.415	0	0.944375	SLC9A9	0	intronic	3.526	5.59e-09	2.41533
AA	RATIO	chr6:2194039:TA:T	rs529615148	6	2194273	2194039	t	ta	0.0978	2387	6.85e-09	0.3363	0.058	0	0.977833	GMDS	0	ncRNA_intronic	1.919	7.03e-09	0.058034
AA	RATIO	chr1:111411223:TA:T	rs200267056	1	111953845	111411223	t	ta	0.0486	2387	8.44e-09	0.3073	0.053	0	0.951067	OVGP1	0	intronic	0.265	8.67e-09	0.053351
AA	RATIO	chr6:44687739:A:C	rs546251248	6	44655476	44687739	a	c	0.9222	2387	8.48e-09	-0.4653	0.081	0	0.98075	SUPT3H	0	intronic	4.374	8.7e-09	0.080809
EA	FEV	chr2:164109613:C:T	rs140216863	2	164966123	164109613	t	c	0.0054	22348	9.14e-09	-9.6046	1.672	0	0.976555	AC092684.1	19718	intergenic	1.276	9.38e-09	1.67154
EA	FEV	chr3:21197519:T:C	rs183190848	3	21239011	21197519	t	g	0.9894	23532	1.22e-08	-8.1327	1.428	0	0.969331	AC104441.1	652	downstream	0.822	1.25e-08	1.4275
AA	RATIO	chr16:86705263:C:T	rs12445073	16	86738869	86705263	t	c	0.0867	2387	1.32e-08	0.1912	0.034	0	0.929656	CTD-2015G9.1	0	intronic	0.745	1.35e-08	0.033636
AA	RATIO	chr19:5409182:TA:T	rs555450938	19	5409193	5409182	t	ta	0.0606	2387	1.73e-08	-0.3093	0.055	0	0.94982	RN7SL626P	0	intronic	4.262	1.78e-08	0.054864
AA	FEV	chr11:22285746:C:T	rs12283573	11	22307292	22285746	t	c	0.407	5767	1.88e-08	3.0361	0.54	0	0.98854	CTD-2140G10.2	0	intronic	5.69	1.92e-08	0.539931
AA	FEV	chr2:177773534:T:G	rs59173154	2	178638262	177773534	t	g	0.9511	2387	2.21e-08	-4.9148	0.879	0	0.9812	PDE11A	37784	intergenic	0.387	2.26e-08	0.878451
AA	RATIO	chr2:219974584:AT:A	rs201269787	2	220839305	219974584	a	at	0.0653	2387	2.56e-08	-0.2995	0.054	0	0.980433	MIR4268	18465	intergenic	0.517	2.62e-08	0.053775
AA	FVC	chr2:116850979:C:T	rs13391412	2	117608555	116850979	t	c	0.0491	2387	2.76e-08	-20.7835	3.741	0	0.977067	AC062016.3	0	intronic	0.664	2.83e-08	3.74085
AA	RATIO	chr20:42476560:T:TTGGGAGA	rs543319338	20	41105200	42476560	t	ttgggaga	0.9254	2387	2.77e-08	-0.2299	0.041	0	0.9994	PTPRT	10830	intergenic	1.752	2.83e-08	0.041385
AA	RATIO	chr2:58448863:A:G	rs10490245	2	58675998	58448863	a	g	0.9183	2387	3.07e-08	0.7104	0.128	0	0.926	LINC01122	0	NA	4.7	3.14e-08	0.128291
AA	FVC	chr11:32052634:G:C	rs74996963	11	32074180	32052634	c	g	0.0277	4667	3.13e-08	9.6961	1.752	0	0.97904	RCN1	87598	intergenic	0.182	3.21e-08	1.75217
AA	RATIO	chr13:96940134:TA:T	rs111543258	13	97592388	96940134	t	ta	0.046	2387	3.38e-08	-0.4687	0.085	0	0.9491	LINC00359	39536	intergenic	10.67	3.46e-08	0.084898
AA	RATIO	chr7:157760084:C:T	rs55915437	7	157552776	157760084	c	t	0.0559	2387	3.38e-08	0.3792	0.069	0	0.9744	PTPRN2	139	downstream	2.388	3.46e-08	0.068696
AA	RATIO	chr8:101347969:CATT:C	rs565247391	8	102360197	101347969	catt	c	0.9547	2387	3.65e-08	0.4505	0.082	0	0.96678	KB-1410C5.4	68018	intergenic	2.073	3.74e-08	0.081803
AA	FEV	chr3:188217084:G:C	rs78405770	3	187934872	188217084	c	g	0.0213	4313	3.8e-08	8.8464	1.609	0	0.98736	LPP	14621	intergenic	0.721	3.89e-08	1.60849
AA	FEV	chr13:101356177:A:T	rs139426357	13	102008528	101356177	a	t	0.8908	2387	3.9e-08	-9.3604	1.703	0	0.96615	NALCN	33113	intergenic	1.166	3.99e-08	1.70334
AA	FEV	chr11:100667615:G:GT	rs559711501	11	100538346	100667615	g	gt	0.8811	2387	3.01e-09	-12.906	2.176	4.2	0.97195	AP000620.1	0	intronic	5.867	2.44e-07	2.46788
AA	RATIO	chr13:59888876:AT:A	rs138593800	13	60463010	59888876	a	at	0.0454	2387	1.98e-12	0.2788	0.04	32.4	0.9158	DIAPH3	14281	intergenic	0.675	5.37e-07	0.05354
EA	FEV	chr5:130287751:A:T	rs187874493	5	129623444	130287751	a	t	0.9959	20496	4.45e-09	-7.2926	1.243	9.2	0.6772	AC004769.1	0	intronic	1.104	5.71e-07	1.41468
AA	FVC	chr3:38204076:C:T	rs9838003	3	38245567	38204076	t	c	0.0511	2387	1.14e-16	23.1744	2.796	59.2	0.98096	OXSR1	266	upstream	4.867	1.4e-06	4.60639
AA	FVC	chr10:72786527:G:C	rs113203370	10	74546285	72786527	c	g	0.1757	2387	3.26e-13	17.2217	2.365	4.9	0.952467	MCU	0	intronic	2.637	1.85e-06	3.52335
AA	FVC	chr15:100807858:C:T	rs73476915	15	101348063	100807858	t	c	0.0339	5089	8.87e-09	9.41	1.636	21.5	0.9101	RP11-66B24.5	275	upstream	8.465	2.16e-06	2.02556
ALL	FEV	chr2:179534679:TC:T	rs545844796	2	180399406	179534679	t	tc	0.0339	16906	1.98e-09	6.3024	1.051	7.8	0.966689	ZNF385B	34264	intergenic	1.914	3.88e-06	1.27031
AA	RATIO	chr20:10298108:C:CT	rs373563131	20	10278756	10298108	ct	c	0.1835	2387	1.06e-11	-0.3239	0.048	4.6	0.998833	SNAP25-AS1:SNAP25	33254	intergenic	0.477	3.97e-06	0.06856
EA	FVC	chr18:28403256:G:C	rs146795833	18	25983220	28403256	c	g	0.0109	13260	9.13e-09	6.9232	1.205	10.8	0.972167	CDH2	307911	intergenic	0.447	6.21e-06	1.42458
AA	FVC	chr5:176508392:C:T	rs572805660	5	175935393	176508392	t	c	0.0736	2387	1.03e-29	43.6864	3.859	6.3	0.999	FAF2	38352	intergenic	0.443	7.88e-06	9.4262
AA	RATIO	chr6:129873877:CA:C	rs111880559	6	130195022	129873877	ca	c	0.9291	2387	2.92e-10	0.3913	0.062	12.1	0.9715	TMEM244	27120	intergenic	7.167	8.49e-06	0.091431
AA	RATIO	chr4:172072240:AT:A	rs71244912	4	172993391	172072240	at	a	0.1044	2387	2.52e-12	-1.1886	0.17	25.2	0.96455	GALNTL6	0	intronic	3.451	1.08e-05	0.255764
EA	FEV	chr3:50515913:C:T	rs55660515	3	50553344	50515913	t	c	0.0043	20496	9.07e-13	6.99	0.979	34.8	0.86097	CACNA2D2	14281	intergenic	0.675	1.32e-05	1.45681
EA	FEV	chr12:37850990:C:T	rs147400147	12	38244792	37850990	t	c	0.0098	16178	4.34e-08	5.5101	1.006	24.4	0.984983	RP11-297L6.2	3000	intergenic	1.422	3.34e-05	1.34153
AA	RATIO	chr22:47214589:CT:C	rs148758689	22	47610339	47214589	ct	c	0.9242	2387	5.46e-11	0.2162	0.033	52	0.9665	TBC1D22A	26376	intergenic	2.472	4.12e-05	0.050318
ALL	FVC	chr6:83786677:C:T	rs78349759	6	84496396	83786677	t	c	0.013	41348	4.18e-09	5.636	0.959	46.6	0.935038	RP3-393K13.1	0	intronic	3.697	4.23e-05	1.42246
AA	FEV	chr11:2104474:G:T	rs183024176	11	2125704	2104474	t	g	0.0765	2387	1.12e-09	13.2375	2.173	49.9	0.878025	IGF2	44408	intergenic	0.347	4.47e-05	3.14476
AA	FVC	chr8:1345728:C:T	rs12678087	8	1293894	1345728	t	c	0.0241	4605	4.25e-08	10.3477	1.888	24.2	0.98858	AF067845.1	0	intronic	1.031	4.57e-05	2.48812
AA	FVC	chr9:79179745:C:T	rs540717806	9	81794660	79179745	t	c	0.0424	2387	4.12e-13	27.2226	3.754	65.4	0.9306	RP11-165H23.1	0	intronic	0.029	4.82e-05	6.49322
AA	RATIO	chr15:33948392:G:A	rs145813391	15	34240593	33948392	a	g	0.0337	5392	2.48e-08	-0.1747	0.031	43.4	0.9875	AVEN	0	exonic	23	4.86e-05	0.045631
AA	RATIO	chr15:77222361:TTTGTTA:T	rs577920153	15	77514703	77222361	t	tttgtta	0.1043	2387	2.84e-08	-0.264	0.048	13.1	0.960043	PEAK1	0	intronic	0.323	5.82e-05	0.063185
AA	RATIO	chr12:106154315:CAA:C	rs371843087	12	106548093	106154315	caa	g	0.8657	2387	2.4e-09	0.1373	0.023	49.3	0.977467	NUAK1	11219	intergenic	0.815	6.12e-05	0.033183
AA	FVC	chr15:33544344:TA:T	rs5811769	15	33836545	33544344	t	ta	0.106	2387	4.81e-08	-31.3777	5.749	25.7	0.9773	RYR3	0	intronic	3.5	6.23e-05	7.50259
AA	FEV	chr12:106154315:CAA:C	rs371843087	12	106548093	106154315	caa	c	0.8646	2387	2.24e-12	14.6828	2.092	47.4	0.977467	NUAK1	3951	intergenic	0.788	8.22e-05	4.14805
AA	FEV	chr7:68308924:G:C	rs140648793	7	67773911	68308924	c	g	0.0303	5562	2.58e-08	6.5249	1.172	55.2	0.99024	RP5-945F2.3	3090	intergenic	3.699	8.56e-05	1.99339
AA	RATIO	chr16:87975534:CG:C	rs201980265	16	88009140	87975534	cg	tc	0.8452	2387	1.91e-15	0.429	0.054	29.7	0.832767	BANP	0	intronic	2.86	8.74e-05	0.101004
AA	FEV	chr9:121795300:C:T	rs148652557	9	124557579	121795300	t	c	0.0998	2387	1.41e-08	-23.0313	4.06	42.6	0.9032	DAB2IP	343	upstream	7.852	0.000103	6.39242
AA	FEV	chr4:96529961:ATTG:A	rs138546049	4	115821374	96529961	a	attg	0.9538	2387	4e-47	-30.9876	2.149	0	0.988767	NDST4	32217	intergenic	0.377	0.000121	2.05553
ALL	FEV	chr4:108040963:C:T	rs535134972	4	108962119	108040963	t	c	0.0372	27910	3.89e-08	4.9662	0.904	47.1	0.988189	HADH	12681	intergenic	0.424	0.000154	1.3519
AA	RATIO	chr9:132324653:G:T	rs77601872	9	135200040	132324653	t	g	0.0538	2387	3.78e-10	-0.2508	0.04	58.6	0.932167	SETX	0	intronic	0.531	0.000181	0.064218
AA	RATIO	chr2:191106536:G:T	rs61302274	2	191971262	191106536	t	g	0.0371	4562	8.83e-09	0.1283	0.022	43.8	0.99245	STAT4	34070	intergenic	0.398	0.000193	0.035304
EA	FEV	chr2:167249248:G:A	rs115922984	2	168105758	167249248	a	g	0.0048	20496	3.3e-11	11.6199	1.752	56.8	0.977582	XIRP2	21584	intergenic	3.667	0.000219	3.02769
AA	FEV	chr6:55623623:GATATATAC:G	rs559126463	6	55488421	55623623	g	gatatatac	0.087	2387	2.07e-28	12.0264	1.088	89.8	0.960467	HMGCLL1	0	ncRNA_intronic	7.705	0.000276	3.48052
EA	FEV	chr7:55634105:G:A	rs113816940	7	55701798	55634105	a	g	0.0168	44137	3.88e-09	3.8234	0.649	64.7	0.934914	CDC42P2	1620	intergenic	0.071	0.00034	1.25722
AA	RATIO	chr9:33215364:C:G	rs62544433	9	33215362	33215364	c	g	0.9721	4688	7.18e-12	-0.1857	0.027	72.8	0.9949	SPINK4	54384	intergenic	7.274	0.000451	0.059672
AA	FEV	chr15:100807858:C:T	rs73476915	15	101348063	100807858	t	c	0.0344	5210	1.06e-08	7.2197	1.262	38.8	0.9101	RP11-66B24.5	0	ncRNA_intronic	0.415	0.000459	1.89986
AA	FEV	chr3:155795959:AAATAAT:A	rs553905319	3	155513748	155795959	a	aaataat	0.0662	2387	1.26e-09	11.6205	1.914	59.4	0.878067	C3orf33	0	intronic	0.879	0.000494	3.15352
AA	RATIO	chr1:221133725:TA:T	rs140242409	1	221307067	221133725	t	ta	0.1158	2387	1.79e-13	0.4127	0.056	76.2	0.945767	RP11-453O22.1	0	intronic	0.711	0.000557	0.115896
AA	FVC	chr18:74083837:T:C	rs62096989	18	71751072	74083837	t	c	0.9773	4281	1.42e-08	8.7669	1.546	16	0.9815	FBXO15	50151	intergenic	2.127	0.000569	2.27503
AA	FEV	chr15:27308659:CAT:C	rs576840944	15	27553806	27308659	cat	c	0.8662	2387	9.61e-13	-13.5482	1.899	78	0.939325	GABRG3	458	downstream	0.527	0.00058	4.15523
AA	FVC	chr6:84064782:G:T	rs77056508	6	84774501	84064782	t	g	0.0603	2387	4.31e-14	15.5556	2.06	80.5	0.951367	MRAP2	0	intronic	6.084	0.000657	4.99739
AA	FVC	chr10:127491343:TA:T	rs564310435	10	129289607	127491343	t	ta	0.2788	2387	7.04e-11	-22.4217	3.439	44	0.974667	DOCK1	121577	intergenic	0.132	0.000675	5.99192
EA	RATIO	chr7:33235625:C:T	rs1420157	7	33275237	33235625	t	c	0.9908	12737	2.59e-08	-0.1031	0.019	40.2	0.73046	BBS9	0	intronic	9.003	0.000697	0.027358
AA	RATIO	chr9:16585710:A:T	rs115482155	9	16585708	16585710	a	t	0.9718	4266	3.29e-08	-0.145	0.026	28.2	0.99546	BNC2	4779	intergenic	2.323	0.000783	0.036926
EA	FEV	chr14:28676734:T:C	rs192164020	14	29145940	28676734	t	c	0.9909	13331	2.19e-08	-5.6964	1.018	30.7	0.9334	BTF3P2	17664	intergenic	0.214	0.000797	1.50713
AA	RATIO	chr4:143803321:C:G	rs182558371	4	144724474	143803321	c	g	0.9501	2387	4.82e-17	-0.3373	0.04	1.4	0.9764	RP13-578N3.3	0	intronic	11.95	0.000911	0.099344
AA	FEV	chr4:136442980:GC:G	rs552356110	4	137364135	136442980	g	gc	0.057	2387	2.56e-12	-18.7032	2.672	41.8	0.936	RP11-775H9.2	21082	intergenic	0.016	0.00122	5.1751
EA	FEV	chr15:98311240:T:C	rs74901440	15	98854469	98311240	t	c	0.9909	13714	3.76e-08	-5.8287	1.06	45.1	0.94775	CTD-2544M6.1	45190	intergenic	2.27	0.001229	1.886
AA	FVC	chr7:151569814:A:C	rs114864927	7	151266900	151569814	a	c	0.9717	4667	3.19e-10	-9.5802	1.523	70.4	0.9886	PRKAG2	0	ncRNA_intronic	16.66	0.001318	3.25976
AA	FVC	chr12:106154315:CAA:C	rs371843087	12	106548093	106154315	caa	c	0.865	2387	1.92e-12	19.1255	2.717	77.8	0.977467	NUAK1	0	NA	7.919	0.001443	6.99096
ALL	FEV	chr11:11868692:GT:G	rs200755764	11	11890239	11868692	g	gt	0.0323	15410	1.12e-08	4.9208	0.862	49.9	0.99484	USP47	5413	intergenic	1.589	0.001597	1.46857
ALL	RATIO	chr16:84475197:C:T	rs116625134	16	84508803	84475197	t	c	0.0079	14890	2.31e-11	0.1198	0.018	51.5	0.97112	TLDC1	0	intronic	0.354	0.001818	0.040353
AA	FEV	chr21:18642225:GA:G	rs575732714	21	20014543	18642225	g	ga	0.1429	2387	4.29e-14	-7.4332	0.984	70	0.999	AL109763.2:AF240627.2	0	exonic	20.4	0.00213	2.14086
AA	FVC	chr5:11335326:T:C	rs32137	5	11335438	11335326	t	c	0.1941	5608	3.73e-08	4.5409	0.825	78.9	0.99086	CTNND2	0	intronic	1.083	0.002223	2.22702
AA	RATIO	chr5:2457936:G:GT	rs576329035	5	2458050	2457936	g	gt	0.954	2387	3.02e-09	0.2811	0.047	42.7	0.976133	Y_RNA	0	ncRNA_intronic	0.184	0.002516	0.083475
AA	RATIO	chr14:32663062:G:T	rs73264836	14	33132268	32663062	t	g	0.0548	2387	3.35e-12	0.1859	0.027	68.1	0.991033	AKAP6	94804	intergenic	0.109	0.002679	0.0762
AA	RATIO	chr3:196152840:GT:G	rs199904270	3	195879711	196152840	g	gt	0.1318	2387	2.96e-45	0.3166	0.022	66	0.928467	LINC00885	0	intronic	0.896	0.002762	0.136425
AA	RATIO	chr11:131382915:CT:C	rs71475748	11	131252810	131382915	ct	c	0.9482	2387	3.11e-10	0.6155	0.098	52.2	0.96255	NTM	333	downstream	0.753	0.002908	0.183361
AA	FEV	chr19:34576076:G:T	rs116827631	19	35066981	34576076	t	g	0.0259	5562	1.85e-08	7.8193	1.39	60.7	0.98566	SCGB1B2P	33072	intergenic	0.094	0.003248	2.5428
EA	FVC	chr13:74582902:C:T	rs142502277	13	75157039	74582902	t	c	0.0082	12242	8.29e-11	10.5492	1.624	66.9	0.939783	LINC00347	12248	intergenic	2.869	0.003292	3.38824
AA	FEV	chr7:28268634:C:T	rs115707824	7	28308253	28268634	t	c	0.0257	5210	9.8e-09	7.6622	1.336	51.5	0.96538	AC005017.2	20115	intergenic	0.963	0.00343	2.27436
AA	RATIO	chr1:180368014:A:T	rs577798962	1	180337149	180368014	a	t	0.9561	2387	1.24e-10	0.2677	0.042	80.9	0.97134	ACBD6	0	ncRNA_intronic	0.902	0.003817	0.105563
AA	RATIO	chr3:66183322:C:G	rs138441009	3	66168997	66183322	c	g	0.9744	4715	1.99e-13	-0.1893	0.026	53.8	0.9637	SLC25A26	0	intronic	3.697	0.003972	0.053465
AA	RATIO	chr3:180476891:C:CTG	rs371377078	3	180194679	180476891	ctg	c	0.0977	2387	5.13e-20	0.2527	0.028	60.1	0.98055	RP11-420J11.2		intergenic	0.522	0.003987	0.074099
AA	FEV	chr20:36816191:C:T	rs112654834	20	35444594	36816191	t	c	0.0675	5562	2.32e-08	5.299	0.949	59.9	0.98698	SOGA1	0	ncRNA_intronic	2.478	0.004455	1.87505
AA	FVC	chr2:219974584:AT:A	rs201269787	2	220839305	219974584	a	at	0.0646	2387	2.01e-08	-23.5833	4.203	34.7	0.980433	MIR4268	0	intronic	10.07	0.00473	7.47534
AA	FEV	chr4:14941169:T:G	rs557998134	4	14942793	14941169	t	g	0.9712	5210	8.22e-09	-7.0201	1.218	67.5	0.98898	CPEB2-AS1	0	intronic	0.827	0.005572	2.51668
AA	FEV	chr1:48444672:G:A	rs112812497	1	48910344	48444672	a	g	0.0259	5196	2.03e-08	-7.6327	1.361	80.2	0.99142	SPATA6	0	intronic	2.945	0.005933	3.35678
AA	RATIO	chr7:147754290:TTCA:T	rs545279086	7	147451382	147754290	t	ttca	0.0439	2387	4.67e-09	-0.2728	0.047	52.4	0.99305	CNTNAP2	28844	intergenic	1.487	0.006127	0.087431
AA	FEV	chr21:41521916:C:T	rs75115548	21	42893843	41521916	t	c	0.0252	5196	4.09e-08	-6.8376	1.246	43.1	0.9775	TMPRSS2	4168	intergenic	2.64	0.006275	2.13848
AA	FEV	chr19:40769863:G:A	rs148105241	19	41275768	40769863	a	g	0.0446	4844	3.87e-08	5.9131	1.076	52.4	0.98962	MIA-RAB4B:MIA	0	intronic	8.656	0.006558	1.83486
AA	FVC	chr17:51231808:A:G	rs543095760	17	49309169	51231808	a	g	0.7329	2387	6.9e-10	-19.5679	3.172	50.5	0.985175	MBTD1	462	downstream	7.236	0.006618	6.27131
AA	FVC	chr19:34067102:C:T	rs115778423	19	34558007	34067102	t	c	0.0778	2387	1.1e-10	-19.9665	3.094	84.3	0.927571	RPS4XP21	43247	intergenic	0.993	0.007273	8.00997
AA	RATIO	chr12:7451287:A:G	rs116692432	12	7603883	7451287	a	g	0.9738	4715	6e-09	-0.1358	0.023	62	0.99178	CD163L1	90939	intergenic	0.494	0.007672	0.048184
AA	FEV	chr7:9018891:G:T	rs555331542	7	9058521	9018891	t	g	0.183	2387	2.93e-15	-48.8958	6.194	17.6	0.976886	RP4-668E10.2	0	intronic	0.152	0.007856	16.6167
AA	FVC	chr10:103676221:C:T	rs74154586	10	105435979	103676221	t	c	0.0438	2387	2.6e-25	20.5633	1.978	64.2	0.965933	SH3PXD2A	0	ncRNA_intronic	9.92	0.008159	6.35929
AA	FEV	chr19:40786579:G:A	rs112293750	19	41292484	40786579	a	g	0.0367	4422	3.25e-08	5.9933	1.084	59.1	0.97872	MIA-RAB4B:RAB4B:RAB4B-EGLN2	71414	intergenic	11.62	0.009467	1.99675
AA	FEV	chr13:59888876:AT:A	rs138593800	13	60463010	59888876	a	at	0.0466	2387	1.92e-11	10.4118	1.551	80	0.9158	DIAPH3	67672	intergenic	0.171	0.009495	3.65191
AA	FVC	chr2:238947352:C:T	rs13416373	2	239869048	238947352	t	c	0.094	2387	3.9e-12	16.7243	2.41	38.1	0.906286	AC114788.2	0	intronic	1.138	0.010636	5.64526
AA	RATIO	chr20:20518061:AT:A	rs141824423	20	20498705	20518061	a	at	0.0393	2387	1.47e-157	2.5085	0.094	78	0.967	RALGAPA2	0	intronic	6.342	0.011596	0.761001
ALL	FVC	chr10:1654480:G:C	rs114327183	10	1696675	1654480	c	g	0.02	17639	1.11e-19	9.2934	1.024	68.9	0.9887	ADARB2	0	intronic	0.505	0.012557	2.62364
AA	RATIO	chr16:90087485:T:G	rs79540509	16	90153893	90087485	t	g	0.9681	4970	4.97e-08	-0.1427	0.026	54.5	0.90986	PRDM7	0	UTR3	4.639	0.014085	0.048302
AA	FVC	chr2:75212382:C:G	rs539758955	2	75439508	75212382	c	g	0.9491	2387	6.22e-13	-24.4193	3.394	11.6	0.985175	TACR1	39037	intergenic	4.493	0.014248	9.1143
AA	FVC	chr5:100476500:C:T	rs73777553	5	99812204	100476500	t	c	0.0555	2387	2.38e-13	17.6919	2.415	88.1	0.8414	CTD-2001C12.1	0	ncRNA_intronic	6.296	0.014487	7.0323
AA	FVC	chr8:16506991:G:C	rs111940952	8	16364500	16506991	c	g	0.0655	2387	1.63e-11	13.5909	2.018	84.7	0.983125	MSR1	19357	intergenic	0.368	0.014644	5.23541
AA	FVC	chr4:121943924:GT:G	rs75269797	4	122865079	121943924	g	gt	0.1434	2387	2.2e-08	18.6062	3.325	79.1	0.96225	TRPC3	0	intronic	1.938	0.014996	7.33606
AA	FVC	chr4:71826274:G:T	rs111351387	4	72691991	71826274	t	g	0.1054	2387	4.04e-12	10.3202	1.488	19.1	0.851071	RP11-545L5.1	0	intronic	1.031	0.01504	3.78823
AA	FVC	chr13:42067709:A:T	rs535111851	13	42641845	42067709	a	t	0.9334	2387	1.47e-11	-16.901	2.504	84.9	0.981337	DGKH	0	intronic	0.272	0.015162	6.54403
AA	FEV	chr7:89108641:CTG:C	rs540006457	7	88737955	89108641	ctg	c	0.7613	2387	6.04e-28	-23.4211	2.137	80.5	0.989314	ZNF804B	0	intronic	2.022	0.015258	7.64867
AA	FEV	chr8:86946269:T:TA	rs529697173	8	87958497	86946269	t	ta	0.9226	2387	8.35e-09	-12.3741	2.148	82.5	0.9955	CNBD1	0	NA	3.296	0.015477	5.14021
AA	RATIO	chr9:9209015:T:G	rs144391481	9	9209015	9209015	t	g	0.9572	2387	3.11e-62	-0.487	0.029	79	0.94364	PTPRD	0	intronic	0.879	0.015585	0.154357
AA	RATIO	chr11:82153215:C:T	rs78235042	11	81864257	82153215	t	c	0.0588	2387	4.06e-09	0.273	0.046	83.4	0.95186	RP11-179A16.1	0	intronic	0.872	0.015867	0.143944
AA	FEV	chr8:100997308:AT:A	rs533036823	8	102009536	100997308	a	at	0.0791	2387	8.07e-12	8.7058	1.273	85	0.948133	Y_RNA	0	intronic	1.872	0.016431	3.36726
ALL	FEV	chr6:35451284:G:GT	rs11403813	6	35419061	35451284	g	gt	0.975	15327	6.16e-16	-7.7361	0.957	78.6	0.983017	FANCE	0	intronic	3.762	0.017705	2.51657
AA	RATIO	chr18:9781153:A:G	rs569142166	18	9781150	9781153	a	g	0.6443	2387	1.3e-08	0.2935	0.052	84.9	0.941843	RAB31	0	intronic	1.013	0.01787	0.143864
AA	RATIO	chr7:67444378:T:A	rs149684930	7	66909365	67444378	a	t	0.042	5081	3.52e-08	0.124	0.023	58.2	0.99416	AC006480.1	8450	intergenic	3.575	0.018142	0.040785
AA	RATIO	chr16:80677215:A:C	rs547676021	16	80711112	80677215	a	c	0.9358	2387	1.23e-12	-0.6028	0.085	89.4	0.985933	CDYL2	19834	intergenic	1.168	0.018612	0.338169
AA	RATIO	chr18:74979353:GC:G	rs572568060	18	72691309	74979353	g	gc	0.0583	2387	3.27e-08	0.1808	0.033	68	0.987878	ZNF407	0	intergenic	0.144	0.019196	0.066871
AA	RATIO	chr1:5854221:G:A	rs71629751	1	5914281	5854221	a	g	0.0265	4688	4.93e-08	0.1748	0.032	75.7	0.96688	MIR4689	16966	intergenic	2.107	0.019726	0.07047
AA	FVC	chr2:159906576:CG:C	rs529629760	2	160763087	159906576	cg	c	0.8751	2387	7.12e-10	-20.6059	3.343	86.5	0.9301	LY75	119021	intergenic	1.107	0.020346	9.11617
AA	FVC	chr3:155795959:AAATAAT:A	rs553905319	3	155513748	155795959	a	aaataat	0.0657	2387	4.18e-13	16.6203	2.293	80.1	0.878067	C3orf33	20115	intergenic	0.963	0.020472	6.04493
AA	FEV	chr13:26600815:T:A	rs115138261	13	27174952	26600815	a	t	0.024	4416	2.3e-08	-7.734	1.384	77.8	0.99102	WASF3	31826	intergenic	0.07	0.021768	3.19639
AA	FEV	chr1:37651890:TC:T	rs573381957	1	38117562	37651890	t	tc	0.8088	2387	6.99e-10	-14.7492	2.392	85.1	0.982914	RSPO1	0	intronic	0.013	0.022775	6.22711
AA	FVC	chr5:59738936:TA:T	rs547209030	5	59034762	59738936	t	ta	0.0656	2387	5.51e-09	-5.9832	1.026	19	0.999975	PDE4D	0	intronic	9.476	0.023658	3.04938
AA	FEV	chr10:109317561:G:T	rs111969697	10	111077319	109317561	t	g	0.0673	2387	2.15e-08	8.91	1.591	69.3	0.99715	RNU6-839P	22433	intergenic	0.763	0.023845	5.42612
ALL	FEV	chr9:24761205:C:T	rs139115060	9	24761203	24761205	t	c	0.009	24934	9.68e-11	-5.848	0.904	51.4	0.95607	AL157830.1	245011	intergenic	5.704	0.024405	1.80708
ALL	FVC	chr2:179534679:TC:T	rs545844796	2	180399406	179534679	t	tc	0.0347	16871	8.62e-10	7.8469	1.279	77.4	0.966689	ZNF385B	0	ncRNA_intronic	6.136	0.024463	3.34976
AA	FEV	chr3:100133461:G:T	rs184585547	3	99852305	100133461	t	g	0.1079	2387	1.32e-14	13.475	1.749	85.9	0.972871	CMSS1	0	intronic	0.834	0.024561	5.15024
AA	FVC	chr22:50181915:G:T	rs142703236	22	50620344	50181915	t	g	0.0872	2387	5.34e-09	19.7326	3.381	75.9	0.876329	PANX2	0	intronic	3.161	0.02486	7.63979
AA	FEV	chr1:194164329:TG:T	rs150541988	1	194133459	194164329	t	tg	0.043	2387	4.41e-14	-14.5502	1.928	88.6	0.9715	RP11-563D10.1	180892	intergenic	0.752	0.026155	5.92316
AA	RATIO	chr4:182325742:GA:G	rs199738380	4	183246895	182325742	g	ga	0.0812	2387	4.95e-08	-0.2545	0.047	62.2	0.9935	TENM3	0	intronic	0.879	0.026294	0.096528
AA	FVC	chr2:21884463:GTGA:G	rs145595493	2	22107335	21884463	g	gtga	0.1133	2387	1.33e-15	-22.5705	2.824	78.1	0.8818	AC067959.1	0	ncRNA_intronic	5.676	0.026702	8.18712
AA	FVC	chr12:20968383:TATACATAACAAATAA:T	rs199738686	12	21121317	20968383	t	tatacataacaaataa	0.0734	2387	4.07e-09	-26.3841	4.486	78.5	0.887257	SLCO1B3:LST3:SLCO1B7	0	intronic	17.16	0.027021	10.4721
AA	FVC	chr1:217335776:G:C	rs11809837	1	217509118	217335776	c	g	0.0506	2387	4e-09	-22.6182	3.844	70.5	0.9917	GPATCH2	0	intronic	4.448	0.028406	8.64651
EA	FEV	chr19:48416769:C:T	rs180684945	19	48920026	48416769	t	c	0.0083	13645	2.38e-08	5.4599	0.978	53.3	0.95804	GRIN2D	0	intronic	1.12	0.028527	1.92697
AA	FEV	chr22:41780906:CGG:C	rs550254690	22	42176910	41780906	cgg	c	0.7895	2387	1.23e-08	17.2148	3.023	66.3	0.9943	MEI1	0	intronic	0.258	0.029829	6.60593
EA	FEV	chr3:18416990:C:T	rs61751589	3	18458482	18416990	t	c	0.0041	20496	1.95e-09	-11.2352	1.872	66.4	0.914833	TBC1D5:SATB1	24637	intergenic	1.191	0.030894	4.17462
AA	RATIO	chr14:27812324:T:C	rs116113242	14	28281530	27812324	t	c	0.8944	2387	9.08e-09	0.2465	0.043	70.2	0.94142	CTD-3006G17.2	179322	intergenic	2.876	0.034262	0.096795
AA	RATIO	chr4:77069774:C:T	rs4252807	4	77990927	77069774	t	c	0.1041	2387	4.21e-21	0.3458	0.037	76.2	0.9187	CCNI	0	ncRNA_intronic	3.909	0.034371	0.125965
EA	FEV	chr1:187549925:C:T	rs76734040	1	187519057	187549925	t	c	0.007	22348	5.74e-10	8.6905	1.402	69.3	0.949408	FDPSP1	84684	intergenic	0.234	0.034508	2.99726
AA	FVC	chr12:106386428:CT:C	rs370770207	12	106780206	106386428	ct	c	0.9212	2387	6.47e-09	-8.1762	1.409	89.1	0.97495	POLR3B	31774	intergenic	0.801	0.035128	4.90879
AA	FEV	chr12:20968383:TATACATAACAAATAA:T	rs199738686	12	21121317	20968383	t	tatacataacaaataa	0.072	2387	6.97e-27	-31.6442	2.948	83	0.890475	SLCO1B3:LST3:SLCO1B7	410	downstream	11.5	0.035206	11.449
EA	FVC	chr1:232507062:C:T	rs115487672	1	232642808	232507062	t	c	0.0104	12545	3.18e-09	8.4099	1.42	80.7	0.935927	SIPA1L2	0	intronic	0.452	0.035853	3.5904
AA	RATIO	chr5:174584497:CT:C	rs372313777	5	174011500	174584497	ct	c	0.7429	2387	6.77e-11	0.1887	0.029	46.4	0.9443	SUMO2P6	6026	intergenic	0.279	0.035906	0.073663
AA	RATIO	chr20:17576955:T:TA	rs201023967	20	17557600	17576955	t	ta	0.923	2387	6.19e-18	0.5824	0.068	85.9	0.91334	DSTN	2877	intergenic	0.2	0.036229	0.44801
AA	RATIO	chr20:58099536:CG:C	rs543536787	20	56674592	58099536	cg	c	0.9238	2387	2.91e-19	-0.3494	0.039	87.4	0.95995	RP13-379L11.3	13135	intergenic	0.876	0.036334	0.134351
AA	RATIO	chr3:134390274:AT:A	rs144006664	3	134109116	134390274	a	at	0.07	2387	5.83e-15	-0.3364	0.043	37.8	0.937233	HMGN1P9	11909	intergenic	10.61	0.036882	0.133125
AA	FEV	chr6:170264203:G:T	rs78109060	6	170573291	170264203	t	g	0.0588	2387	3.2e-08	-6.5349	1.182	86.6	0.773543	RP5-1086L22.1	4348	intergenic	0.019	0.037124	3.24301
AA	FEV	chr1:182545525:T:C	rs74368972	1	182514660	182545525	t	c	0.9348	2387	9.53e-09	-16.308	2.842	84.7	0.937722	RGSL1	12521	intergenic	2.084	0.037295	7.35846
AA	RATIO	chr2:127371330:G:C	rs116074154	2	128128906	127371330	c	g	0.0539	2387	7.16e-09	-0.8482	0.147	89.2	0.96644	MAP3K2	11866	intergenic	0.45	0.039683	0.457303
AA	FEV	chr18:6995573:T:TA	rs200746080	18	6995572	6995573	t	ta	0.9763	4271	2.4e-09	-10.3666	1.737	82.5	0.92798	LAMA1	0	intronic	8.59	0.041407	4.48327
AA	FEV	chr12:104986043:TA:T	rs113468924	12	105379821	104986043	t	ta	0.1101	2387	6.3e-12	13.1311	1.911	88.8	0.995633	C12orf45	0	intronic	0.741	0.041631	10.0994
AA	FVC	chr17:72146368:CT:C	rs11387996	17	70142509	72146368	ct	c	0.8958	2387	5.84e-09	-17.8535	3.067	87.8	0.82388	SOX9-AS1	111506	intergenic	0.376	0.042961	13.0111
AA	FEV	chr8:21276621:GTCT:G	rs560378968	8	21134132	21276621	g	gtct	0.0872	2387	4.99e-08	-11.7147	2.149	85.8	0.99885	RP11-24P4.1	76355	intergenic	0.185	0.048381	5.72961
AA	RATIO	chr19:4943658:C:T	rs73534679	19	4943670	4943658	t	c	0.0969	2387	3.74e-10	0.2295	0.037	87.8	0.9562	UHRF1	111506	intergenic	0.376	0.050787	0.107173
AA	FVC	chr3:66944935:CTA:C	rs34389197	3	66995359	66944935	cta	c	0.8879	2387	6.3e-09	-18.747	3.227	76.5	0.9922	KBTBD8	0	intronic	1.085	0.051291	7.89977
ALL	RATIO	chr3:99726132:T:C	rs149963074	3	99444976	99726132	t	c	0.9841	16903	2.09e-10	-0.1317	0.021	88.8	0.842022	COL8A1	16400	intergenic	4.561	0.052682	0.07133
AA	RATIO	chr15:96923424:G:T	rs113785968	15	97466654	96923424	t	g	0.0483	2387	2.55e-08	-0.2435	0.044	84.5	0.9684	RN7SKP181	0	intronic	0.509	0.058114	0.115073
AA	RATIO	chr8:116877202:T:G	rs2921778	8	117889441	116877202	t	g	0.9502	2387	1.15e-25	-0.2127	0.02	69	0.9319	RAD21-AS1	2730	intergenic	1.372	0.059739	0.08386
AA	FEV	chr5:84916990:GT:G	rs373255037	5	84212808	84916990	g	gt	0.0418	2387	1.85e-09	-8.7307	1.453	86.1	0.985925	RP11-509M23.1	0	intronic	13.39	0.060148	7.73461
AA	FVC	chr14:26471452:TA:T	rs139950024	14	26940658	26471452	t	ta	0.0772	2387	1.22e-17	16.5337	1.934	78.4	0.99435	NOVA1	0	intronic	0.356	0.064545	6.67606
AA	FVC	chr4:96529961:ATTG:A	rs138546049	4	115821374	96529961	a	attg	0.9537	2387	5.18e-53	-34.5966	2.258	75.5	0.988767	NDST4	1826	intergenic	0.408	0.07896	4.52268
ALL	RATIO	chr5:9345549:G:C	rs1205715	5	9345661	9345549	c	g	0.9719	15376	4.28e-11	0.1164	0.018	63.3	0.846442	SEMA5A	0	intronic	0.89	0.079413	0.036226
AA	RATIO	chr2:167517222:G:T	rs187650108	2	168373732	167517222	t	g	0.0781	2387	8.85e-09	-0.3052	0.053	39.7	0.970067	AC074363.1	0	intronic	5.418	0.081594	0.140251
AA	RATIO	chr16:23412152:A:T	rs147769382	16	23423473	23412152	a	t	0.9784	4278	1.03e-10	-0.1794	0.028	83.8	0.99624	COG7	0	intronic	0.058	0.08521	0.079786
AA	FEV	chr6:96651821:CA:C	rs149864635	6	97099697	96651821	ca	c	0.8967	2387	4.89e-17	15.9592	1.902	86.5	0.9973	RP11-304C16.2	0	intronic	2.094	0.086406	6.94763
ALL	RATIO	chr20:6461742:G:T	rs76681063	20	6442389	6461742	t	g	0.0307	15124	1.08e-09	0.1133	0.019	79.7	0.925225	CASC20	333	downstream	0.753	0.090302	0.053611
ALL	FEV	chr6:24171293:A:T	rs75845847	6	24171521	24171293	a	t	0.8618	13378	8.12e-09	-3.7901	0.657	59	0.9854	DCDC2	0	intronic	1.344	0.091078	1.27874
AA	RATIO	chr22:32154505:A:G	rs28613854	22	32550492	32154505	a	g	0.9679	5392	2.46e-08	-0.1354	0.024	74.3	0.97962	C22orf42	18062	intergenic	2.658	0.093064	0.055807
AA	RATIO	chr7:52756601:CA:C	rs147538444	7	52824295	52756601	ca	c	0.9356	2387	4.89e-12	-0.3446	0.05	75.9	0.99132	RP11-398K14.1	0	intronic	0.805	0.099208	0.154058
ALL	FVC	chr9:24761205:C:T	rs139115060	9	24761203	24761205	t	c	0.0094	24910	5.41e-12	-7.6945	1.116	78	0.95607	AL157830.1	0	intronic	1.159	0.099633	2.92852
AA	FVC	chr13:26600815:T:A	rs115138261	13	27174952	26600815	a	t	0.0236	4327	5.69e-11	-11.2238	1.713	88	0.99102	WASF3	0	ncRNA_intronic	0.168	0.100024	5.59924
AA	RATIO	chr1:238700693:G:C	rs74148439	1	238863993	238700693	c	g	0.0799	2387	2.34e-10	-0.2013	0.032	82.5	0.924575	MIPEPP2	0	intronic	1.661	0.100179	0.094122
AA	FEV	chr18:9804032:CGGGA:C	rs575207381	18	9804029	9804032	cggga	c	0.8729	2387	6.63e-20	46.8173	5.126	74.2	0.973811	RAB31	0	intronic	2.704	0.102354	20.3504
AA	FVC	chr4:136442980:GC:G	rs552356110	4	137364135	136442980	g	gc	0.056	2387	5.61e-16	-29.5996	3.655	88.4	0.936	RP11-775H9.2	307911	intergenic	0.447	0.105474	13.6447
EA	FEV	chr2:126792610:G:T	rs143626881	2	127550186	126792610	t	g	0.0054	20496	3.66e-08	6.3372	1.151	57.8	0.896533	RNU6-675P	65130	intergenic	1.034	0.108934	2.68803
AA	FVC	chr19:55560165:CTTTATTTA:C	rs529205471	19	56071531	55560165	ctttattta	c	0.9563	2387	6.72e-18	31.3405	3.636	62.6	0.781367	SBK3	36473	intergenic	0.337	0.111982	14.2297
AA	FVC	chr4:83287731:GC:G	rs541613145	4	84208884	83287731	g	gc	0.0393	2387	6.98e-19	-27.8213	3.135	24	0.956825	COQ2	84684	intergenic	0.234	0.112923	14.3208
AA	FEV	chr19:18361233:G:T	rs10402064	19	18472043	18361233	t	g	0.0659	2387	1.05e-09	-8.7202	1.429	69.1	0.87948	PGPEP1	146591	intergenic	0.405	0.114522	4.07185
EA	RATIO	chr5:127941003:C:T	rs115062513	5	127276695	127941003	c	t	0.0087	11290	1.12e-08	0.1246	0.022	65.2	0.956567	CTC-228N24.1:CTC-228N24.3	47131	intergenic	1.301	0.115032	0.053344
AA	RATIO	chr3:119728124:GATA:G	rs370728663	3	119446971	119728124	g	gata	0.0561	2387	9.54e-11	-0.3136	0.048	89.7	0.998	MAATS1	0	ncRNA_intronic	4.89	0.115582	0.163588
AA	RATIO	chr15:76289105:GTT:G	rs141752179	15	76581446	76289105	g	gtt	0.0564	2387	7.67e-22	-1.8552	0.193	87.6	0.996667	ETFA	15424	intergenic	1.206	0.118162	0.833122
ALL	FEV	chr2:43650017:AG:A	rs561006775	2	43877156	43650017	a	ag	0.2045	15231	6.3e-12	7.4758	1.088	86	0.983624	PLEKHH2	0	intronic	0.104	0.12031	3.4474
AA	RATIO	chr11:16943258:CTTT:C	rs367651146	11	16964805	16943258	cttt	c	0.9433	2387	5.12e-09	0.2398	0.041	36.2	0.9902	PLEKHA7	0	intronic	6.747	0.120834	0.219072
AA	FEV	chr2:21817526:G:A	rs139917126	2	22040398	21817526	a	g	0.0292	5134	2.71e-13	7.9234	1.084	77.7	0.98442	AC067959.1	47508	intergenic	2.149	0.123179	2.84468
ALL	FEV	chr4:71826274:G:T	rs111351387	4	72691991	71826274	t	g	0.0647	20927	6.3e-09	3.8334	0.66	55.6	0.843035	RP11-545L5.1	39779	intergenic	1.155	0.123906	1.30291
AA	FVC	chr10:17031560:C:T	rs7089485	10	17073559	17031560	t	c	0.9709	4667	4.14e-08	-8.4881	1.548	79.8	0.9389	CUBN	88472	intergenic	1.908	0.124273	4.3122
AA	FVC	chr1:233974889:CGTAAT:C	rs567840101	1	234110635	233974889	cgtaat	c	0.9487	2387	3.44e-08	-20.1764	3.657	89	0.968133	SLC35F3	0	intronic	3.935	0.124608	11.4032
ALL	FVC	chr6:39980986:C:G	rs73732339	6	39948725	39980986	c	g	0.976	29556	4.95e-08	5.4742	1.004	87.4	0.942172	TUBBP9	76200	intergenic	0.093	0.127639	3.10768
AA	RATIO	chr6:48826826:T:TG	rs547392949	6	48794463	48826826	t	tg	0.2483	2387	4.49e-12	-0.5917	0.086	83.1	0.969767	AL391538.1	0	intronic	0.23	0.127941	0.282647
AA	FEV	chr7:47574242:C:CTT	rs570898349	7	47613840	47574242	ctt	c	0.0454	2387	1.11e-08	-11.5106	2.015	48.5	0.994143	TNS3	25437	intergenic	0.127	0.128507	5.71902
ALL	FVC	chr9:76332978:C:G	rs79307397	9	78947894	76332978	c	g	0.9868	15763	3.45e-08	-8.2921	1.503	86.9	0.954984	PCSK5	0	intronic	0.557	0.131938	4.55664
AA	RATIO	chr15:53457601:C:T	rs12591160	15	53749798	53457601	t	c	0.095	2387	7.97e-10	0.3026	0.049	81.6	0.928267	WDR72	0	intronic	4.478	0.136585	0.149697
EA	FVC	chr2:80670337:T:G	rs151025924	2	80897462	80670337	t	g	0.9896	13679	2.52e-09	-7.2532	1.217	60.1	0.9049	CTNNA2	0	intronic	0.82	0.137402	2.76909
AA	RATIO	chr8:141854559:G:C	rs1542191	8	142935920	141854559	c	g	0.9704	5081	9.05e-09	0.1317	0.023	74.6	0.82356	AC104417.1	0	intronic	3.451	0.138687	0.055994
AA	FEV	chr22:48155361:C:T	rs76082528	22	48551178	48155361	t	c	0.0294	5196	8.19e-09	7.319	1.27	72.8	0.98334	LL22NC03-121E8.3	0	ncRNA_exonic	15.96	0.139988	2.85768
AA	FEV	chr8:124197953:C:T	rs11988179	8	125210194	124197953	t	c	0.1566	2387	2.32e-13	-9.6102	1.311	88.3	0.9278	RP11-37N22.1	24477	intergenic	4.891	0.140328	4.78536
AA	RATIO	chr1:233974889:CGTAAT:C	rs567840101	1	234110635	233974889	cgtaat	c	0.9473	2387	6.91e-19	-0.3424	0.039	79.8	0.968133	SLC35F3	2293	intergenic	0.204	0.142735	0.159103
AA	FEV	chr11:36674170:G:C	rs112348005	11	36695720	36674170	c	g	0.0616	2387	1.33e-08	15.2873	2.691	78.3	0.9065	C11orf74	138932	intergenic	0.801	0.144356	7.68665
AA	FEV	chr1:211644063:G:T	rs34028707	1	211817405	211644063	t	g	0.0491	2387	3.84e-09	-12.6066	2.14	80.8	0.98254	RP11-354K1.1	0	intronic	0.556	0.144896	6.35317
AA	RATIO	chr15:23894744:A:G	rs139397528	15	24139891	23894744	a	g	0.9232	2387	2.83e-46	-0.2309	0.016	83.6	0.91655	RP11-484P15.1	0	ncRNA_intronic	0.362	0.146525	0.379314
AA	FEV	chr20:59843444:GTAT:G	rs577618094	20	58418499	59843444	g	gtat	0.0468	2387	4.96e-19	15.3757	1.725	62.6	0.936971	PHACTR3	89667	intergenic	1.821	0.146581	7.40787
ALL	FVC	chr12:94649868:C:T	rs79026954	12	95043644	94649868	t	c	0.0222	15789	3.42e-24	-8.6923	0.857	84.3	0.963762	TMCC3	0	intronic	5.725	0.147554	2.91192
AA	RATIO	chr18:65966133:T:G	rs79222894	18	63633369	65966133	t	g	0.9349	2387	9.99e-25	-2.7948	0.272	85.2	0.9738	RP11-389J22.3	11828	intergenic	0.694	0.15183	1.2969
AA	RATIO	chr16:83545604:CCTT:C	rs369451435	16	83579209	83545604	cctt	c	0.9046	2387	1.2e-20	0.2817	0.03	88.5	0.98885	CDH13	0	intronic	1.611	0.152491	0.134352
AA	RATIO	chr13:45863985:C:T	rs876508	13	46438120	45863985	t	c	0.0318	4715	3.89e-08	0.1407	0.026	82.1	0.993375	SIAH3	0	intronic	5.84	0.161423	0.073771
AA	FEV	chr5:98339920:GT:G	rs147876914	5	97675624	98339920	g	gt	0.0578	2387	1.58e-21	-21.9493	2.303	63	0.988533	CH17-12M21.1	0	intronic	0.104	0.162649	10.8061
ALL	FVC	chr6:35451284:G:GT	rs11403813	6	35419061	35451284	g	gt	0.9748	15303	2.11e-23	-11.9179	1.196	89.7	0.983017	FANCE	38825	intergenic	0.397	0.169087	4.35116
AA	FEV	chr7:79793082:A:T	rs2037582	7	79422398	79793082	t	a	0.004	2387	4.45e-12	17.8592	2.58	88.6	0.92552	RNU6-849P	7653	intergenic	1.782	0.180827	9.54267
AA	FVC	chr22:41780906:CGG:C	rs550254690	22	42176910	41780906	cgg	c	0.7902	2387	6.74e-09	22.5224	3.885	87.9	0.9943	MEI1	21556	intergenic	2.131	0.183957	12.8038
AA	FEV	chr6:106664761:G:T	rs57770734	6	107112636	106664761	t	g	0.0603	2387	4.93e-21	10.9196	1.16	67.5	0.9402	QRSL1	4198	intergenic	1.447	0.188399	5.51862
AA	RATIO	chr1:238461026:G:GT	rs561379073	1	238624326	238461026	g	gt	0.949	2387	2.31e-11	0.544	0.081	30.5	0.976775	LINC01139	2816	intergenic	12.76	0.188482	0.316531
AA	FVC	chr13:46209159:AT:A	rs36039129	13	46783294	46209159	a	at	0.1175	2387	1.07e-08	-12.943	2.263	62.7	0.976467	LCP1	0	ncRNA_intronic	0.145	0.190657	6.89019
AA	RATIO	chr10:127491343:TA:T	rs564310435	10	129289607	127491343	t	ta	0.279	2387	1.89e-11	0.3447	0.051	89.6	0.974667	DOCK1	23096	intergenic	1.699	0.193223	0.19136
AA	RATIO	chr20:59843444:GTAT:G	rs577618094	20	58418499	59843444	g	gtat	0.0465	2387	1.93e-14	0.5079	0.066	82.3	0.936971	PHACTR3	0	ncRNA_intronic	1.452	0.193347	0.258659
ALL	FEV	chr1:181557627:C:G	rs114110050	1	181526763	181557627	c	g	0.9817	41303	1.01e-12	6.07	0.851	87.9	0.888695	CACNA1E	0	intronic	2.056	0.196124	2.75529
AA	RATIO	chr1:190057882:AT:A	rs60402465	1	190027012	190057882	a	at	0.1371	2387	4.98e-31	0.4022	0.035	84.8	0.9344	BRINP3	40067	intergenic	0.474	0.200566	0.944778
AA	RATIO	chr8:109842880:CTTTT:C	rs554115596	8	110855109	109842880	ctttt	c	0.9607	2387	2.03e-115	-1.4684	0.064	74.9	0.9755	RNU2-67P	150657	intergenic	0.874	0.202217	0.721041
ALL	RATIO	chr8:116877202:T:G	rs2921778	8	117889441	116877202	t	g	0.966	16627	2.18e-14	-0.0969	0.013	84.1	0.936887	RAD21-AS1	0	intronic	8.258	0.207962	0.03752
AA	RATIO	chr15:26300267:GT:G	rs200289749	15	26545414	26300267	g	gt	0.0586	2387	2.2e-09	-0.2525	0.042	81.8	0.959833	AC009878.2	4879	intergenic	6.081	0.208122	0.137488
AA	FEV	chr10:19664551:GTTTA:G	rs566860760	10	19953480	19664551	g	gttta	0.2867	2387	9.45e-09	15.3821	2.68	30.5	0.998686	MALRD1	103018	intergenic	3.233	0.213741	9.36805
ALL	RATIO	chr6:102490266:AT:A	rs572153283	6	102938141	102490266	a	at	0.0125	17320	2.22e-08	-0.1016	0.018	64	0.89706	RP11-793L10.1	0	intronic	0.357	0.218889	0.039492
AA	FVC	chr4:12341194:GT:G	rs560663219	4	12342818	12341194	g	gt	0.0968	2387	1.14e-18	22.621	2.565	88.7	0.9671	RNU6-578P	33916	intergenic	0.577	0.225925	11.9223
AA	RATIO	chr11:107280305:A:C	rs35193870	11	107151031	107280305	a	c	0.9044	2387	1.22e-13	-0.3884	0.052	85.1	0.990775	RP11-819C21.1	73754	intergenic	1.441	0.235318	0.210537
AA	RATIO	chr3:102779648:T:C	rs116075063	3	102498492	102779648	t	c	0.9731	4142	2.43e-10	0.2322	0.037	81.1	0.98362	RNU6-461P	0	intronic	1.318	0.237277	0.098074
ALL	RATIO	chr17:2967988:G:C	rs78104186	17	2871282	2967988	c	g	0.0424	14929	6.63e-13	0.1377	0.019	87.8	0.937422	RAP1GAP2	0	intronic	2.056	0.237515	0.066822
AA	FVC	chr4:5990210:G:T	rs73795137	4	5991937	5990210	t	g	0.1178	2387	4.99e-09	-16.7585	2.866	55.4	0.966857	C4orf50	0	ncRNA_intronic	1.683	0.240091	9.68862
AA	RATIO	chr12:130327268:G:GGA	rs1555224626	12	130811813	130327268	g	gga	0.7572	2387	1.9e-08	0.3089	0.055	89.7	0.96342	PIWIL1	0	ncRNA_intronic	1.613	0.242158	0.193822
ALL	FEV	chr14:76326526:G:T	rs73314691	14	76792869	76326526	t	g	0.0315	44107	1.62e-10	-4.2845	0.67	69	0.959665	ESRRB	56139	intergenic	10.39	0.243022	1.61857
ALL	FVC	chr15:24913220:G:C	rs112130191	15	25158367	24913220	c	g	0.0258	41595	4.38e-08	4.9807	0.91	84	0.922743	SNRPN	81039	intergenic	0.317	0.245345	2.70064
ALL	RATIO	chr2:163157285:CT:C	rs200170459	2	164013795	163157285	ct	c	0.982	15925	4.43e-08	-0.1038	0.019	80.5	0.98007	RPL7P61	0	intronic	0.451	0.247236	0.054311
AA	FVC	chr19:18361233:G:T	rs10402064	19	18472043	18361233	t	g	0.0659	2387	4.2e-12	-15.174	2.19	86.5	0.87948	PGPEP1	0	intronic	1.661	0.247242	8.51875
AA	RATIO	chr16:75235427:C:T	rs16957558	16	75269325	75235427	t	c	0.0969	2387	1.1e-08	0.143	0.025	76.1	0.952967	BCAR1	1944	intergenic	0.075	0.251221	0.081418
EA	RATIO	chr1:66400953:G:A	rs78014329	1	66866636	66400953	a	g	0.0106	15317	5.32e-10	0.1199	0.019	69.8	0.9782	PDE4B	0	intronic	0.887	0.253117	0.049943
AA	RATIO	chr1:116142894:TG:T	rs11393985	1	116685515	116142894	t	tg	0.0561	2387	2.23e-10	0.9151	0.144	83.5	0.907067	MAB21L3	0	ncRNA_intronic	3.076	0.257989	0.522221
AA	FEV	chr19:31370120:C:CCATTCATT	rs10672835	19	31861026	31370120	ccattcatt	c	0.0697	2387	1.39e-14	-17.8437	2.318	83.8	0.951533	AC007796.1	3977	intergenic	0.205	0.271772	9.95948
AA	FVC	chr5:117416570:CTTAT:C	rs531825906	5	116752266	117416570	cttat	c	0.9183	2387	3.1e-10	16.7812	2.666	72.2	0.961267	LINC00992	0	UTR3	5.59	0.279356	9.73356
AA	FEV	chr19:55560165:CTTTATTTA:C	rs529205471	19	56071531	55560165	ctttattta	c	0.9563	2387	1.51e-12	17.383	2.458	75.7	0.781367	SBK3	88078	intergenic	2.446	0.284148	9.95275
AA	FVC	chr8:28424677:T:TG	rs567540147	8	28282194	28424677	t	tg	0.5906	2387	1.89e-08	-11.5264	2.05	69.5	0.9204	FBXO16	0	intronic	6.62	0.287824	6.87299
AA	FVC	chr10:8406901:ATTTCTT:A	rs564809739	10	8448864	8406901	a	atttctt	0.117	2387	3.29e-11	8.4255	1.27	12.4	0.965783	RP11-543F8.2	273115	intergenic	1.1	0.305176	6.59753
AA	RATIO	chr16:990689:GC:G	rs113299824	16	1040689	990689	g	gc	0.0664	2387	2.42e-14	0.801	0.105	50.6	0.9152	RP11-161M6.3	24124	intergenic	0.52	0.305956	0.507097
ALL	RATIO	chr2:239535053:CAA:C	rs201901694	2	240456747	239535053	caa	c	0.987	14854	4.92e-10	0.1241	0.02	89.3	0.915074	AC079612.1	77814	intergenic	0.279	0.308287	0.066753
ALL	FEV	chr6:55623623:GATATATAC:G	rs559126463	6	55488421	55623623	g	gatatatac	0.0446	18621	5.18e-11	4.639	0.707	89.6	0.938905	HMGCLL1	0	intronic	0.738	0.308517	2.37166
AA	FVC	chr12:70772864:CTTACT:C	rs550545983	12	71166644	70772864	cttact	c	0.9081	2387	3.41e-23	16.3101	1.644	77.6	0.97985	PTPRR	136906	intergenic	0.991	0.313315	9.33328
ALL	FVC	chr9:78892132:AC:A	rs540140520	9	81507048	78892132	a	ac	0.0093	27725	6.72e-09	-6.0458	1.043	86.9	0.954984	KRT18P24	0	intronic	3.935	0.339751	3.09293
AA	RATIO	chr22:22842385:GT:G	rs563960382	22	23184560	22842385	g	gt	0.0474	2387	6.52e-25	0.3193	0.031	77.4	0.909267	IGLV3-7	3006	intergenic	5.781	0.34648	0.189222
AA	FEV	chr14:97960702:AT:A	rs146803965	14	98427039	97960702	a	at	0.1535	2387	7.43e-11	-10.283	1.579	67.5	0.99525	C14orf64	0	intronic	8.381	0.348262	6.49298
AA	FVC	chr9:22220699:G:C	rs191509514	9	22220698	22220699	c	g	0.0534	2387	4.06e-08	6.6634	1.214	40.3	0.996	RP11-408N14.1	0	ncRNA_intronic	0.097	0.353732	4.75494
AA	RATIO	chr8:54425213:A:T	rs114260297	8	55337773	54425213	a	t	0.966	5081	4.73e-08	-0.1289	0.024	81.2	0.98434	RN7SL250P	0	intronic	0.182	0.354259	0.061008
AA	RATIO	chr19:6628228:TA:T	rs35832423	19	6628239	6628228	t	ta	0.1828	2387	1.01e-08	-0.2141	0.037	85.1	0.92975	CD70	144280	intergenic	5.972	0.36707	0.140374
ALL	FEV	chr7:8801178:C:T	rs150709492	7	8840808	8801178	t	c	0.0175	46421	2.87e-08	-3.8055	0.686	86.1	0.974975	NXPH1	2600	intergenic	1.362	0.36816	2.04644
AA	FEV	chr1:181477589:T:TC	rs200637214	1	181446725	181477589	t	tc	0.941	2387	3.43e-13	13.3376	1.833	89.8	0.98595	CACNA1E	0	ncRNA_intronic	0.271	0.369468	8.52081
AA	FEV	chr2:60698962:AT:A	rs201642827	2	60926097	60698962	a	at	0.053	2387	2.81e-12	15.7175	2.25	89.5	0.9437	RP11-416L21.1	0	UTR3	5.59	0.369518	10.1223
ALL	FEV	chr5:13488630:T:C	rs114094867	5	13488740	13488630	t	c	0.9786	25598	8.8e-13	6.8243	0.955	88.7	0.921429	CTD-2042D5.1	391	upstream	0.249	0.373365	3.21977
ALL	FEV	chr1:229323909:ATTATCTC:A	rs150959696	1	229459656	229323909	a	attatctc	0.0272	27199	1.64e-22	10.8236	1.109	88	0.8816	CCSAP	0	ncRNA_intronic	0.898	0.380528	3.95624
AA	FEV	chr1:167937746:AT:A	rs142854521	1	167906984	167937746	a	at	0.103	2387	8.6e-15	-12.4411	1.604	87.2	0.9472	DCAF6	1147	intergenic	1.715	0.399934	7.93789
AA	RATIO	chr4:142766606:A:T	rs6814777	4	143687759	142766606	a	t	0.8548	2387	2.74e-14	0.3701	0.049	87.6	0.975867	INPP4B	7858	intergenic	1.604	0.413537	0.240294
AA	RATIO	chr12:43780983:G:T	rs4251518	12	44174786	43780983	t	g	0.0495	2387	1.24e-14	-0.6886	0.089	87.2	0.996933	IRAK4	0	intronic	0.991	0.425333	0.450293
AA	RATIO	chr9:33245969:G:T	rs57862396	9	33245967	33245969	t	g	0.0495	2387	3.94e-08	0.4815	0.088	69.6	0.97472	SPINK4	0	ncRNA_intronic	3.632	0.446471	0.341905
AA	FVC	chr5:34846248:TA:T	rs369887572	5	34846353	34846248	t	ta	0.2698	2387	4.47e-22	-22.3151	2.31	79.6	0.996422	TTC23L	0	intronic	1.661	0.467362	14.9682
AA	RATIO	chr4:52999239:GCTTTGACTCC:G	rs562151542	4	53865406	52999239	g	gctttgactcc	0.0512	2387	1.89e-16	0.2707	0.033	86.3	0.942557	SCFD2	12131	intergenic	0.104	0.471581	0.182756
AA	RATIO	chr13:60750023:CTAT:C	rs561712972	13	61324157	60750023	ctat	c	0.9224	2387	8.72e-11	0.3239	0.05	89.5	0.966475	RNY3P5	10618	intergenic	6.73	0.475173	0.233166
AA	FEV	chr7:13716016:C:CAA	rs143624225	7	13755641	13716016	caa	c	0.1442	2387	7.6e-09	-33.9214	5.872	75.3	0.976267	AC011288.2	1035	intergenic	4.789	0.475395	24.3459
AA	FEV	chr21:19081602:AT:A	rs149820286	21	20453920	19081602	a	at	0.1684	2387	7.88e-18	-20.1841	2.347	56	0.9886	AP000431.1	59177	intergenic	7.375	0.475657	15.2906
AA	FEV	chr5:176508392:C:T	rs572805660	5	175935393	176508392	t	c	0.0736	2387	1.33e-16	30.5104	3.689	59.5	0.998983	FAF2	34070	intergenic	0.398	0.488738	23.0797
AA	RATIO	chr12:19864819:G:C	rs116818960	12	20017753	19864819	c	g	0.0612	2387	9.92e-10	-0.2079	0.034	86	0.9946	RP11-405A12.2	0	intronic	0.076	0.492637	0.15076
AA	FVC	chr19:13178904:G:T	rs74411019	19	13289718	13178904	t	g	0.16	2387	2.62e-28	28.3864	2.573	75.8	0.8316	CTC-250I14.1	0	intronic	8.59	0.501914	19.9153
AA	FEV	chr18:52969017:C:CAA	rs200165168	18	50495387	52969017	caa	c	0.0655	2387	2.82e-09	9.9903	1.681	77.2	0.9562	DCC	1076	intergenic	6.122	0.503347	7.32181
AA	FVC	chr2:202798705:C:T	rs192874408	2	203663428	202798705	t	c	0.7612	2387	4.21e-14	-23.3616	3.093	36.2	0.934857	ICA1L	38352	intergenic	0.443	0.50827	20.7993
ALL	FVC	chr7:138075321:TG:T	rs370750772	7	137760067	138075321	t	tg	0.0101	27725	8.89e-09	7.6808	1.336	84.9	0.884411	AKR1D1	11056	intergenic	1.153	0.525043	4.07348
AA	RATIO	chr17:82281532:ATG:A	rs375593946	17	80239408	82281532	a	atg	0.2385	2387	1.41e-25	-0.3566	0.034	89.5	0.8891	CSNK1D	0	intronic	1.238	0.531153	0.247516
AA	FEV	chr4:30879444:AT:A	rs138466060	4	30881066	30879444	a	at	0.1138	2387	2.12e-17	-6.8909	0.812	85.7	0.970533	PCDH7	0	intronic	0.805	0.534021	4.91883
AA	RATIO	chr14:43816458:AT:A	rs147609243	14	44285661	43816458	a	at	0.1604	2387	5.7e-21	0.4181	0.045	86.4	0.986433	RP11-305B6.3	0	intronic	0.4	0.536496	0.295666
AA	FVC	chr3:133034613:C:T	rs59676831	3	132753457	133034613	t	c	0.2034	2387	1.08e-14	-16.7238	2.164	80.5	0.9222	RP11-469L4.1	2600	intergenic	1.362	0.540292	12.2542
AA	RATIO	chr2:151847700:T:TA	rs570998095	2	152704214	151847700	t	ta	0.8653	2387	2.46e-16	0.3149	0.038	87.3	0.99565	CACNB4	0	intronic	3.729	0.547447	0.228557
AA	RATIO	chr15:93552593:TG:T	rs200562013	15	94095822	93552593	t	tg	0.4053	2387	6.33e-13	1.1562	0.161	34.9	0.9381	RP11-266O8.1	7800	intergenic	1.491	0.549509	1.10022
AA	RATIO	chr1:194801469:CT:C	rs140472050	1	194770599	194801469	ct	c	0.8597	2387	8.53e-38	-0.2979	0.023	59.5	0.979	RP11-489C13.1	68018	intergenic	2.073	0.549542	0.239942
AA	RATIO	chr13:85321299:CT:C	rs75448778	13	85895434	85321299	ct	c	0.9124	2387	7.32e-09	0.1912	0.033	40.9	0.9691	LINC00351	0	intronic	1.085	0.553132	0.176256
AA	RATIO	chr7:14734018:C:T	rs575446155	7	14773643	14734018	t	c	0.0263	4715	1.33e-09	-0.1298	0.021	78.6	0.99488	DGKB	0	ncRNA_intronic	0.906	0.560504	0.064302
ALL	FEV	chr12:94649868:C:T	rs79026954	12	95043644	94649868	t	c	0.0227	15813	3.44e-27	-7.5992	0.704	85.1	0.963762	TMCC3	38825	intergenic	0.397	0.580415	2.75324
AA	RATIO	chr7:122688768:C:T	rs550381110	7	122328822	122688768	t	c	0.5139	2387	7.18e-18	-0.2623	0.031	59.6	0.987675	CADPS2	82232	intergenic	0.177	0.589671	0.223071
AA	RATIO	chr2:72921060:C:T	rs10204072	2	73148189	72921060	t	c	0.1324	2387	2.45e-09	0.2081	0.035	82.5	0.8833	EMX1	44408	intergenic	0.347	0.590727	0.165047
AA	RATIO	chr1:213942381:CT:C	rs111890249	1	214115724	213942381	ct	c	0.947	2387	6.51e-16	-0.2668	0.033	85.6	0.937	PROX1-AS1	0	intronic	0.89	0.609338	0.765822
ALL	RATIO	chr5:24998774:G:A	rs77124964	5	24998883	24998774	a	g	0.0161	13282	1.54e-08	0.1057	0.019	76.8	0.97992	Y_RNA	2816	intergenic	12.76	0.630575	0.049731
ALL	FEV	chr2:121330416:G:T	rs112598836	2	122087992	121330416	t	g	0.0147	39342	6.71e-09	5.6013	0.966	89.9	0.911443	CLASP1	1633	intergenic	0.017	0.643096	3.61094
AA	FEV	chr15:33544344:TA:T	rs5811769	15	33836545	33544344	t	ta	0.1051	2387	1.79e-11	-23.3857	3.479	89.7	0.9773	RYR3	0	intronic	7.112	0.662654	19.6754
AA	FEV	chr15:56648485:T:C	rs77464199	15	56940683	56648485	t	c	0.975	4844	9.58e-13	8.5496	1.198	89.6	0.96694	ZNF280D	0	intronic	4.076	0.677491	4.43694
ALL	RATIO	chr21:17222178:G:T	rs74961455	21	18594496	17222178	t	g	0.0078	14786	9.16e-09	0.1401	0.024	86.4	0.9146	NEK4P1	0	exonic	7.943	0.739141	0.082039
ALL	RATIO	chr10:91732644:G:T	rs540065360	10	93492401	91732644	t	g	0.0128	14890	1.45e-18	0.1892	0.022	85.2	0.982559	FAF2P1	8804	intergenic	1.834	0.741184	0.095397
AA	FEV	chr19:13178904:G:T	rs74411019	19	13289718	13178904	t	g	0.1601	2387	7.15e-27	28.0948	2.618	87.2	0.8316	CTC-250I14.1	0	intronic	0.754	0.746384	24.1891
ALL	FVC	chr3:20815668:C:T	rs139399765	3	20857160	20815668	t	c	0.0359	39318	2.19e-08	-4.8222	0.862	88.4	0.944556	RNU6-815P	0	ncRNA_intronic	1.609	0.74754	3.1624
AA	FEV	chr1:59442416:GTTTGTTTTTGTT:G	rs199825170	1	59908088	59442416	g	gtttgtttttgtt	0.0834	2387	3.7e-14	-14.057	1.857	80.8	0.981667	FGGY	0	intronic	7.111	0.75664	12.921
AA	FEV	chr1:194801469:CT:C	rs140472050	1	194770599	194801469	ct	c	0.8597	2387	2.12e-15	-13.1582	1.659	82.3	0.979	RP11-489C13.1	0	NA	4.05	0.758954	12.0001
AA	RATIO	chr2:81720228:TA:T	rs199521958	2	81947352	81720228	t	ta	0.0569	2387	1.66e-09	0.1639	0.027	29.5	0.998133	AC013262.1	1452	intergenic	3.066	0.773494	0.234185
AA	FEV	chr6:21801810:C:T	rs77365358	6	21802041	21801810	t	c	0.0524	2387	2.99e-13	-13.5948	1.864	89.9	0.966229	CASC15	0	intronic	1.138	0.776967	12.5612
AA	RATIO	chr11:103788504:TA:T	rs139417229	11	103659232	103788504	t	ta	0.1003	2387	1.03e-08	-0.2977	0.052	71.1	0.97006	RP11-563P16.1	4434	intergenic	0.195	0.84791	0.330082
AA	FVC	chr9:107701599:A:T	rs563180072	9	110463880	107701599	a	t	0.9569	2387	4.35e-11	-21.6102	3.279	85.4	0.971629	RNU6-996P	0	intronic	6.477	0.858666	32.9717
AA	RATIO	chr11:109373286:CA:C	rs1860060361	11	109244012	109373286	ca	c	0.9499	2387	8.49e-09	0.2762	0.048	89.2	0.997067	RP11-708B6.2	0	intronic	6.991	0.869396	0.292998
AA	FVC	chr16:83894777:A:T	rs116228772	16	83928382	83894777	a	t	0.9162	2387	7.51e-09	32.2179	5.575	88.8	0.94706	MLYCD	3510	intergenic	0.159	0.888009	34.8094
AA	RATIO	chr8:40077184:CAT:C	rs563139834	8	39934703	40077184	cat	c	0.7395	2387	3.7e-25	0.4669	0.045	46.2	0.969586	RP11-359E19.1	53499	intergenic	0.434	0.92193	0.725181
AA	FVC	chr3:30312394:GA:G	rs142276446	3	30353886	30312394	g	ga	0.0452	2387	4.42e-11	-24.7631	3.758	73.4	0.9895	U3	0	ncRNA_intronic	0.1	0.926542	29.8112
AA	RATIO	chr5:98339920:GT:G	rs147876914	5	97675624	98339920	g	gt	0.0578	2387	3.48e-18	-0.458	0.053	88.8	0.988533	CH17-12M21.1	0	ncRNA_intronic	0.156	0.928399	0.489252
AA	RATIO	chr11:71674249:G:T	rs191783221	11	71385295	71674249	t	g	0.1265	2387	2.06e-23	0.432	0.043	87.1	0.898933	RPS3AP41	0	intronic	3.392	0.933967	0.5578
AA	FEV	chr22:46177006:T:G	rs4253665	22	46572903	46177006	t	g	0.9501	2387	8.15e-24	-21.1776	2.105	70.4	0.887	PPARA	225809	intergenic	0.236	0.936029	32.5032
AA	FEV	chr9:107701599:A:T	rs563180072	9	110463880	107701599	a	t	0.9569	2387	1.38e-09	-23.1322	3.819	89.9	0.971629	RNU6-996P	0	ncRNA_intronic	1	0.947142	30.3072
AA	RATIO	chr9:16203524:G:T	rs558470554	9	16203522	16203524	t	g	0.1586	2387	3.05e-25	-0.3824	0.037	53.8	0.95875	C9orf92	0	ncRNA_intronic	0.184	0.954889	0.578827
AA	RATIO	chr21:44865898:CT:C	rs553791356	21	46285813	44865898	ct	c	0.7527	2387	1.26e-09	-0.2276	0.038	42.1	0.9898	PTTG1IP	227538	intergenic	6.142	0.961693	0.488549
AA	RATIO	chr3:78297462:AT:A	rs529171278	3	78346612	78297462	a	at	0.0688	2387	5.62e-10	-0.3856	0.062	89.1	0.90865	RP11-314M24.1	0	intronic	1.86	0.967627	0.490078
AA	RATIO	chr6:55623623:GATATATAC:G	rs559126463	6	55488421	55623623	g	gatatatac	0.0899	2387	4.39e-11	0.1796	0.027	86.2	0.960467	HMGCLL1	14281	intergenic	0.675	0.975001	0.211762
ALL	RATIO	chr3:161893323:C:G	rs73875952	3	161611111	161893323	c	g	0.9882	14219	1.36e-08	0.0974	0.017	84.1	0.936887	RP11-774I5.1	0	intronic	9.003	0.976302	0.059859
ALL	RATIO	chr3:74068276:G:A	rs12493584	3	74117427	74068276	a	g	0.9079	17936	3.82e-08	-0.0616	0.011	79.4	0.808688	RP11-781E19.1	33113	intergenic	1.166	0.982628	0.032997
AA	RATIO	chr10:14061257:T:G	rs117661855	10	14103256	14061257	t	g	0.9004	2387	1.51e-25	0.3218	0.031	72.7	0.97048	FRMD4A	32325	intergenic	2.489	0.988249	0.421939
AA	RATIO	chr6:91810429:TTTTG:T	rs202247066	6	92520147	91810429	t	ttttg	0.0503	2387	1.76e-65	-0.588	0.034	83.7	0.97964	RP11-40G16.1	42674	intergenic	0.074	0.996908	0.701629
ALL	FVC	chr14:84593350:T:C	rs142763173	14	85059694	84593350	t	c	0.9768	14023	1.66e-14	9.2829	1.21	89.1	0.968211	RNU6-976P	0	intronic	1.273	0.999409	5.0307

## Sheet: S3
Table S3) Participant characterisitcs for COPD-enriched replication cohorts
	ECLIPSE_EA		COPDGene_EA		COPDGene_AA
	mean/N	Std/%	mean/N	Std/%	mean/N	Std/%
Total N	1820		2958		1118
Female, N (%)	611	33.5714	1523	51.4875	596	53.3095
Age, yr	63.07	7.5	61.54	8.02	54.15	6.78
Height, cm	169.66	9.22	169.52	9.31	170.13	9.7
Weight, kg	77.44	18.14	83.5	18.92	86.31	19.67
Current smoking, N (%)	660	36.2637	954	32.2515	877	78.4436
Former smoking, N (%)	1160	63.7363	2004	67.7485	241	21.5564
Baseline FEV1, mL	1389.75	749.88	2297.05	849.27	2220.07	790.02
Baseline FVC, mL	2876.77	968.69	3401.08	982.93	3076.79	93.66
Baseline fev1/fvc, %	47	14	67	13	72	11
Baseline COPD, N (%)*	1654	90.9791	1244	42.0554	304	27.1914
N PFT measurements**	6.62	1.94	3	NA	3	NA
Total follow-up, years ***	3 years	NA	10 years	NA	10 years	NA
Time between PFT visits, years***	6 months	NA	5 years	NA	5 years	NA
*2 ECLIPSE participants did not have information on COPD status at baseline
**COPDGene analysis was limited to participants with three measurements
***Total follow-up time and time between PFT visits presented reflect timing of planned study visits

## Sheet: S4
Table S4) Meta-analysis results for replication of variant-decline associations in COPD-enriched cohorts
NAs indicate variant not available for replication analysis
			European Ancestry Replication																				African Ancestry Replication																				Cross Ancestry Replication
								FEV1 decline					FVC decline					FEV1/FVC decline										FEV1 decline					FVC decline					FEV1/FVC decline										FEV1 decline
rsID	MarkerName_discovery	MarkerName_Replication	Effect_allele	Freq	TotalSampleSize	TotalMAC	Nstudies	Effect_FEV1	Pval_FEV1	Effect_FEV1_COPDadj	Pval_FEV1_COPDadj	Direction_FEV1	Effect_FVC	Pval_FVC	Effect_FVC_COPDadj	Pval_FVC_COPDadj	Direction_FVC	Effect_ratio	Pval_ratio	Effect_ratio_COPDadj	Pval_ratio_COPDadj	Direction_ratio	Effect_allele	Freq	TotalSampleSize	TotalMAC	Nstudies	Effect_FEV1	Pval_FEV1	Effect_FEV1_COPDadj	Pval_FEV1_COPDadj	Direction_FEV1	Effect_FVC	Pval_FVC	Effect_FVC_COPDadj	Pval_FVC_COPDadj	Direction_FVC	Effect_ratio	Pval_ratio	Effect_ratio_COPDadj	Pval_ratio_COPDadj	Direction_ratio	Effect_allele	Freq	TotalSampleSize	TotalMAC	Nstudies	Effect_FEV1	Pval_FEV1
rs74148439	chr1:238700693:G:C	chr1:238700693:G:C_G	c	0.0216	4167	92.381	3	-0.7087	0.7827	-0.4505	0.8754	+-?-	-2.6002	0.4945	-2.419	0.5102	+-?-	-0.0086	0.9139	0.0072	0.9169	+-?+	NA	NA	NA	NA	NA	NA	NA	NA	NA	NA	NA	NA	NA	NA	NA	NA	NA	NA	NA	NA	NA	NA	NA	NA	NA	NA	NA
rs112812497	chr1:48444672:G:A	chr1:48444672:G:A_G	a	0.0994	4778	476.338	4	-0.1793	0.9027	0.0641	0.9677	+-+-	0.9975	0.6259	0.6878	0.735	+-+-	0.0147	0.6797	0.0049	0.8899	+++-	NA	NA	NA	NA	NA	NA	NA	NA	NA	NA	NA	NA	NA	NA	NA	NA	NA	NA	NA	NA	NA	NA	NA	NA	NA	NA	NA
rs71629751	chr1:5854221:G:A	chr1:5854221:G:A_G	a	0.0516	4778	233.247	4	-3.0095	0.1252	-1.7894	0.402	----	-3.6847	0.2059	-3.8217	0.1845	----	0.0537	0.2225	0.0559	0.1891	++-+	NA	NA	NA	NA	NA	NA	NA	NA	NA	NA	NA	NA	NA	NA	NA	NA	NA	NA	NA	NA	NA	NA	NA	NA	NA	NA	NA
rs74154586	chr10:103676221:C:T	chr10:103676221:C:A_C*	NA	NA	NA	NA	NA	NA	NA	NA	NA	NA	NA	NA	NA	NA	NA	NA	NA	NA	NA	NA	a	0.0535	1118	59.79	2	-4.721	0.1946	-4.1133	0.3279	--	2.1542	0.6681	2.2549	0.6544	+-	-0.2302	0.02272	-0.23	0.01893	--	NA	NA	NA	NA	NA	NA	NA
rs7089485	chr10:17031560:C:T	chr10:17031560:C:T_C	t	0.9575	4778	219.137	4	-1.9417	0.3498	-1.375	0.5912	---+	-3.2982	0.3064	-3.3832	0.2977	-+-+	0.062	0.2786	0.0415	0.4286	++++	NA	NA	NA	NA	NA	NA	NA	NA	NA	NA	NA	NA	NA	NA	NA	NA	NA	NA	NA	NA	NA	NA	NA	NA	NA	NA	NA
rs546272607	chr11:103511638:C:CT	chr11:103511638:C:CT_C	ct	0.0232	4167	92.1923	3	-0.7269	0.821	-0.2573	0.9387	+-?-	0.2869	0.9502	0.1287	0.9772	-+?-	0.0432	0.6048	0.0291	0.7027	+-?-	NA	NA	NA	NA	NA	NA	NA	NA	NA	NA	NA	NA	NA	NA	NA	NA	NA	NA	NA	NA	NA	NA	NA	NA	NA	NA	NA
rs200755764	chr11:11868692:GT:G	chr11:11868692:GT:G_GT	NA	NA	NA	NA	NA	NA	NA	NA	NA	NA	NA	NA	NA	NA	NA	NA	NA	NA	NA	NA	g	0.0468	1118	53.3429	2	-6.0011	0.06393	-7.3045	0.04762	--	-10.6934	0.02936	-10.6256	0.02954	--	-0.0963	0.3067	-0.0703	0.4394	--	NA	NA	NA	NA	NA	NA	NA
rs74692668	chr11:127125268:G:T	chr11:127125268:G:A_G*	NA	NA	NA	NA	NA	NA	NA	NA	NA	NA	NA	NA	NA	NA	NA	NA	NA	NA	NA	NA	a	0.0395	1118	44.9737	2	-0.5872	0.8885	0.6921	0.8688	-+	0.0302	0.9952	-0.6024	0.9047	-+	0.0079	0.9335	-0.0248	0.7634	+-	NA	NA	NA	NA	NA	NA	NA
rs76355978	chr12:84792040:C:T	chr12:84792040:C:T_C	t	0.0198	4167	85.8589	3	0.1067	0.9717	-0.3297	0.9168	-+?+	-1.4354	0.7046	-1.9725	0.6013	--?-	0.0914	0.1372	0.0663	0.2684	++?-	NA	NA	NA	NA	NA	NA	NA	NA	NA	NA	NA	NA	NA	NA	NA	NA	NA	NA	NA	NA	NA	NA	NA	NA	NA	NA	NA
rs139426357	chr13:101356177:A:T	chr13:101356177:A:T_A	a	0.9828	2958	51.2544	2	-0.4357	0.8912	-2.4296	0.4742	-+??	-3.5439	0.4969	-2.8295	0.5815	-+??	-0.1259	0.1112	-0.0916	0.2493	--??	NA	NA	NA	NA	NA	NA	NA	NA	NA	NA	NA	NA	NA	NA	NA	NA	NA	NA	NA	NA	NA	NA	NA	NA	NA	NA	NA
rs876508	chr13:45863985:C:T	chr13:45863985:C:T_C	t	0.062	4778	304.343	4	-0.7181	0.6791	-0.9513	0.6266	-+++	2.3476	0.3705	3.3572	0.2	++-+	-0.1441	0.0005283	-0.111	0.005617	----	NA	NA	NA	NA	NA	NA	NA	NA	NA	NA	NA	NA	NA	NA	NA	NA	NA	NA	NA	NA	NA	NA	NA	NA	NA	NA	NA
rs116113242	chr14:27812324:T:C	chr14:27812324:T:C_T	t	0.9518	1820	87.7898	2	-3.8929	0.6363	3.5983	0.7218	??+-	29.8552	0.06923	22.0386	0.1725	??++	5.5493	0.8311	-12.9229	0.5939	??+-	NA	NA	NA	NA	NA	NA	NA	NA	NA	NA	NA	NA	NA	NA	NA	NA	NA	NA	NA	NA	NA	NA	NA	NA	NA	NA	NA
rs73476915	chr15:100807858:C:T	chr15:100807858:C:T_C	NA	NA	NA	NA	NA	NA	NA	NA	NA	NA	NA	NA	NA	NA	NA	NA	NA	NA	NA	NA	t	0.0375	1118	42.9608	2	-3.8054	0.2714	-5.9582	0.1858	--	-5.2565	0.3159	-5.4224	0.3037	--	0.0465	0.6566	0.0312	0.7473	-+	NA	NA	NA	NA	NA	NA	NA
rs12445073	chr16:86705263:C:T	chr16:86705263:C:T_C	t	0.0343	1820	67.7168	2	10.4692	0.131	18.8584	0.1864	??++	36.1918	0.07467	41.9441	0.02729	??++	-17.31	0.6144	1.0435	0.9737	??--	NA	NA	NA	NA	NA	NA	NA	NA	NA	NA	NA	NA	NA	NA	NA	NA	NA	NA	NA	NA	NA	NA	NA	NA	NA	NA	NA
rs79540509	chr16:90087485:T:G	chr16:90087485:T:G_T	t	0.9252	4778	346.565	4	2.1	0.2405	2.141	0.2756	++++	3.0242	0.2227	2.7074	0.2734	+-++	0.0414	0.3728	0.0243	0.582	++--	NA	NA	NA	NA	NA	NA	NA	NA	NA	NA	NA	NA	NA	NA	NA	NA	NA	NA	NA	NA	t	0.9302	5374	369.488	5	2.4474	0.1405
rs62096989	chr18:74083837:T:C	chr18:74083837:T:C_T	t	0.8968	4778	510.694	4	1.7065	0.241	1.3796	0.3753	+-+-	-0.1079	0.9584	0.3741	0.855	+-+-	0.0056	0.8845	0.0283	0.4363	+-+-	NA	NA	NA	NA	NA	NA	NA	NA	NA	NA	NA	NA	NA	NA	NA	NA	NA	NA	NA	NA	NA	NA	NA	NA	NA	NA	NA
rs10402064	chr19:18361233:G:T	chr19:18361233:G:T_G	t	0.0744	1820	136.948	2	5.1291	0.4444	1.5925	0.8559	??-+	14.5184	0.3054	10.381	0.4048	??-+	-17.6137	0.4439	-18.3431	0.4254	??--	NA	NA	NA	NA	NA	NA	NA	NA	NA	NA	NA	NA	NA	NA	NA	NA	NA	NA	NA	NA	NA	NA	NA	NA	NA	NA	NA
rs13391412	chr2:116850979:C:T	chr2:116850979:C:T_C	t	0.0152	4167	67.7997	3	-1.0257	0.7524	-1.079	0.7702	-+?-	5.1963	0.2952	5.1315	0.3006	++?-	-0.1951	0.05776	-0.2148	0.02897	--?-	NA	NA	NA	NA	NA	NA	NA	NA	NA	NA	NA	NA	NA	NA	NA	NA	NA	NA	NA	NA	NA	NA	NA	NA	NA	NA	NA
rs13416373	chr2:238947352:C:T	chr2:238947352:C:A_C*	NA	NA	NA	NA	NA	NA	NA	NA	NA	NA	NA	NA	NA	NA	NA	NA	NA	NA	NA	NA	a	0.0792	1118	88.6962	2	1.5622	0.6392	1.8014	0.609	+-	1.8584	0.6546	2.4161	0.5546	++	-0.0189	0.8029	-0.0074	0.9162	-+	NA	NA	NA	NA	NA	NA	NA
rs78405770	chr3:188217084:G:C	chr3:188217084:G:C_G	c	0.0241	4167	97.4368	3	4.4327	0.09749	2.212	0.4227	++?-	1.0376	0.7992	0.9123	0.8242	-+?+	0.031	0.6709	0.0267	0.7085	+-?+	NA	NA	NA	NA	NA	NA	NA	NA	NA	NA	NA	NA	NA	NA	NA	NA	NA	NA	NA	NA	NA	NA	NA	NA	NA	NA	NA
rs9838003	chr3:38204076:C:T	chr3:38204076:C:G_C*	NA	NA	NA	NA	NA	NA	NA	NA	NA	NA	NA	NA	NA	NA	NA	NA	NA	NA	NA	NA	c	0.9434	1118	61.3135	2	-3.1004	0.335	-2.5124	0.439	--	-4.6965	0.1954	-4.4252	0.2231	--	0.077	0.3897	0.0979	0.2797	++	NA	NA	NA	NA	NA	NA	NA
rs12493584	chr3:74068276:G:A	chr3:74068276:G:A_G	NA	NA	NA	NA	NA	NA	NA	NA	NA	NA	NA	NA	NA	NA	NA	NA	NA	NA	NA	NA	a	0.8408	1118	176.595	2	1.2502	0.6119	0.5753	0.8345	++	0.55	0.8742	-0.2457	0.9434	+-	0.0891	0.1468	0.0668	0.2679	++	NA	NA	NA	NA	NA	NA	NA
rs535134972	chr4:108040963:C:T	chr4:108040963:C:T_C	NA	NA	NA	NA	NA	NA	NA	NA	NA	NA	NA	NA	NA	NA	NA	NA	NA	NA	NA	NA	t	0.0492	1118	54.8663	2	-2.8541	0.4315	-1.5626	0.6815	--	-2.4485	0.5805	-1.2898	0.7726	+-	0.009	0.9326	-0.014	0.8934	+-	NA	NA	NA	NA	NA	NA	NA
rs6814777	chr4:142766606:A:T	chr4:142766606:A:T_A	a	0.9664	1820	61.2007	2	17.3882	0.05625	16.8925	0.1272	??++	37.5166	0.03264	33.7346	0.04139	??++	7.9445	0.7622	3.0578	0.8979	??+-	NA	NA	NA	NA	NA	NA	NA	NA	NA	NA	NA	NA	NA	NA	NA	NA	NA	NA	NA	NA	NA	NA	NA	NA	NA	NA	NA
rs111351387	chr4:71826274:G:T	chr4:71826274:G:T_G	t	0.0212	4167	95.3745	3	2.0724	0.5138	0.9768	0.7724	++?+	-0.272	0.9554	-0.534	0.9093	--?+	-0.0419	0.6078	-0.0147	0.8455	+-?+	NA	NA	NA	NA	NA	NA	NA	NA	NA	NA	NA	NA	NA	NA	NA	NA	NA	NA	NA	NA	NA	NA	NA	NA	NA	NA	NA
rs32137	chr5:11335326:T:C	chr5:11335326:T:C_T	t	0.3667	4778	1718.51	4	-0.1302	0.8827	-0.2652	0.7919	-++-	-0.5007	0.7148	-0.3302	0.8084	-+-+	-0.0053	0.8158	-0.0074	0.7322	-+++	t	0.2059	1118	224.752	2	-0.4052	0.8421	-1.243	0.5742	+-	-1.6049	0.5804	-1.268	0.6603	+-	-0.0432	0.4227	-0.0322	0.539	+-	t	0.3412	5896	1943.26	6	-0.1737	0.83
rs75845847	chr6:24171293:A:T	chr6:24171293:A:T_A	NA	NA	NA	NA	NA	NA	NA	NA	NA	NA	NA	NA	NA	NA	NA	NA	NA	NA	NA	NA	a	0.7871	1118	239.957	2	-2.7358	0.1898	-1.9476	0.3715	--	-0.8646	0.7687	-0.1209	0.9666	-+	-0.0523	0.2678	-0.0405	0.3879	--	NA	NA	NA	NA	NA	NA	NA
rs559126463	chr6:55623623:GATATATAC:G	chr6:55623623:GATATATAC:G_GATATATAC	g	0.0144	2958	42.96	2	-4.0322	0.2945	-5.9891	0.1485	+-??	-1.9008	0.7604	-2.1852	0.7222	-+??	-0.0837	0.4565	-0.1113	0.2987	+-??	NA	NA	NA	NA	NA	NA	NA	NA	NA	NA	NA	NA	NA	NA	NA	NA	NA	NA	NA	NA	NA	NA	NA	NA	NA	NA	NA
rs145358292	chr7:47625713:G:C	chr7:47625713:G:A_G*	NA	NA	NA	NA	NA	NA	NA	NA	NA	NA	NA	NA	NA	NA	NA	NA	NA	NA	NA	NA	a	0.0516	1118	60.1886	2	5.9636	0.07041	4.917	0.1595	+-	3.1334	0.518	2.7456	0.5705	+-	0.0611	0.4596	0.0666	0.4063	+-	NA	NA	NA	NA	NA	NA	NA
rs113816940	chr7:55634105:G:A	chr7:55634105:G:A_G	a	0.0181	4167	74.3282	3	-2.4232	0.3681	-2.9646	0.2816	--?+	-7.7484	0.04785	-6.7714	0.09358	--?+	-0.0074	0.9125	0.0242	0.6984	+-?-	NA	NA	NA	NA	NA	NA	NA	NA	NA	NA	NA	NA	NA	NA	NA	NA	NA	NA	NA	NA	NA	NA	NA	NA	NA	NA	NA
rs149684930	chr7:67444378:T:A	chr7:67444378:T:A_T	a	0.0219	4167	97.4299	3	-2.5213	0.4999	-0.2747	0.9411	-+?-	0.4067	0.9249	0.1843	0.9651	-+?+	-0.1072	0.1977	-0.0918	0.25	--?+	NA	NA	NA	NA	NA	NA	NA	NA	NA	NA	NA	NA	NA	NA	NA	NA	NA	NA	NA	NA	a	0.0306	4689	120.913	4	-1.3081	0.6569
rs150709492	chr7:8801178:C:T	chr7:8801178:C:T_C	t	0.0191	2958	58.0348	2	-1.4659	0.6496	-2.9724	0.4043	--??	0.681	0.8795	1.2127	0.7824	+-??	-0.1052	0.1802	-0.0775	0.2923	--??	NA	NA	NA	NA	NA	NA	NA	NA	NA	NA	NA	NA	NA	NA	NA	NA	NA	NA	NA	NA	NA	NA	NA	NA	NA	NA	NA
rs11988179	chr8:124197953:C:T	chr8:124197953:C:T_C	t	0.0218	4167	97.1533	3	5.251	0.05516	3.0665	0.303	++?+	3.166	0.4061	4.2545	0.2676	-+?+	-0.0246	0.7036	0.0076	0.9026	--?-	NA	NA	NA	NA	NA	NA	NA	NA	NA	NA	NA	NA	NA	NA	NA	NA	NA	NA	NA	NA	NA	NA	NA	NA	NA	NA	NA
rs12678087	chr8:1345728:C:T	chr8:1345728:C:T_C	t	0.1138	4778	552.402	4	-1.7522	0.2127	-1.2487	0.403	---+	-2.6851	0.1665	-2.5496	0.1888	----	0.0005	0.9881	0.009	0.7942	+-+-	NA	NA	NA	NA	NA	NA	NA	NA	NA	NA	NA	NA	NA	NA	NA	NA	NA	NA	NA	NA	t	0.108	5374	574.608	5	-1.0921	0.4191
rs567540147	chr8:28424677:T:TG	chr8:28424677:T:TG_T	t	0.9791	2958	64.7831	2	3.095	0.2217	1.9683	0.5504	+-??	3.2343	0.384	0.7047	0.8643	++??	0.0701	0.3481	0.0279	0.6875	++??	NA	NA	NA	NA	NA	NA	NA	NA	NA	NA	NA	NA	NA	NA	NA	NA	NA	NA	NA	NA	NA	NA	NA	NA	NA	NA	NA
rs150846134	chr8:79223962:T:A	chr8:79223962:T:A_T	a	0.0752	4778	369.041	4	0.466	0.7737	2.1461	0.2266	-+--	2.4216	0.3263	1.9843	0.4121	++-+	0.0177	0.6795	0.0118	0.7719	-++-	NA	NA	NA	NA	NA	NA	NA	NA	NA	NA	NA	NA	NA	NA	NA	NA	NA	NA	NA	NA	NA	NA	NA	NA	NA	NA	NA
rs191509514	chr9:22220699:G:C	chr9:22220699:G:A_G*	NA	NA	NA	NA	NA	NA	NA	NA	NA	NA	NA	NA	NA	NA	NA	NA	NA	NA	NA	NA	a	0.0543	1118	59.2552	2	-0.5674	0.8906	-1.5987	0.7146	-+	-2.9358	0.5851	-2.7342	0.6071	-+	0.0309	0.7344	0.0442	0.6227	-+	NA	NA	NA	NA	NA	NA	NA
rs62544433	chr9:33215364:C:G	chr9:33215364:C:G_C	c	0.8974	4778	500.053	4	-2.4793	0.06669	-2.2325	0.1249	--+-	-1.8843	0.372	-2.1208	0.3078	----	-0.0273	0.4399	-0.0188	0.5831	----	NA	NA	NA	NA	NA	NA	NA	NA	NA	NA	NA	NA	NA	NA	NA	NA	NA	NA	NA	NA	NA	NA	NA	NA	NA	NA	NA
rs57862396	chr9:33245969:G:T	chr9:33245969:G:T_G	t	0.0268	4167	111.49	3	2.0253	0.3987	1.6975	0.4921	+-?-	1.4099	0.6757	0.3914	0.9093	+-?+	0.1318	0.01124	0.0835	0.06636	++?-	NA	NA	NA	NA	NA	NA	NA	NA	NA	NA	NA	NA	NA	NA	NA	NA	NA	NA	NA	NA	NA	NA	NA	NA	NA	NA	NA
*denotes trialleleic variants where the reference allele and aligned between the discovery and replication analyses but the alternate alleles differed. These were only included if the frequencies of the ref/alternate alleles were similar
[truncated: 13 more columns]

## Sheet: S5
Table S5) PFT decline SNPs previously associated with Spirometry/lung disease traits (GWAS catalogue lookup)
ancestry	phenotype	QuerySNP	rsid	exact match	rsid_position	GWAS_Trait	PMID	Alleles	R2	D'	Risk_Allele_Freq	Effect_Size_95_CI	Beta_or_OR	P_value
EA	FEV	rs187874493	rs11242026	FALSE	chr5:129873659	Age of onset of childhood onset asthma	36778051	C=0.735, T=0.265	0.00216779	1	NR	0.069274	0.046-0.092	3e-09
AA	FVC	rs535111851	rs1853573	FALSE	chr13:43034968	Allergic disease (asthma, hay fever and/or eczema) (age of onset)	32603359	C=0.309, G=0.691	0.00168984	1	0.465	0.029	0.021-0.037	4e-12
AA	FEV	rs78405770	rs6780858	FALSE	chr3:188132110	Allergic disease (asthma, hay fever and/or eczema) (age of onset)	32603359	A=0.596, G=0.404	1.74755e-06	0.00973783	0.524	0.031	0.023-0.039	1e-13
AA	FVC	rs535111851	rs1853573	FALSE	chr13:43034968	Allergic disease (asthma, hay fever and/or eczema) (multivariate analysis)	32603359	C=0.309, G=0.691	0.00168984	1	0.465	0.029	0.021-0.037	4e-12
AA	FEV	rs78405770	rs6780858	FALSE	chr3:188132110	Allergic disease (asthma, hay fever and/or eczema) (multivariate analysis)	32603359	A=0.596, G=0.404	1.74755e-06	0.00973783	0.524	0.031	0.023-0.039	1e-13
AA	FEV	rs115707824	rs6977955	FALSE	chr7:28156887	Allergic disease (asthma, hay fever or eczema)	29083406	C=0.494, T=0.506	0.0012949	0.191602	0.21	1.046	1.03-1.06	7e-13
AA	FEV	rs115707824	rs4722758	FALSE	chr7:28156606	Allergic disease (asthma, hay fever or eczema)	31361310	C=0.539, G=0.461	0.000368597	0.111957	0.1992	1.057	1.043-1.07	2e-16
AA	FEV	rs78405770	rs519973	FALSE	chr3:187633268	Allergic disease (asthma, hay fever or eczema)	29083406	A=0.27, G=0.73	0.00232992	0.178031	0.35	1.034	1.02-1.04	5e-10
AA	FEV	rs78405770	rs2030030	FALSE	chr3:187793833	Allergic disease (asthma, hay fever or eczema)	29083406	C=0.068, T=0.932	5.12627e-05	0.160635	0.86	1.041	1.03-1.05	1e-08
AA	FEV	rs78405770	rs60946162	FALSE	chr3:188133336	Allergic disease (asthma, hay fever or eczema)	29083406	C=0.954, T=0.046	7.47729e-05	0.0115328	0.42	1.041	1.03-1.05	9e-15
AA	FEV	rs78405770	rs17607589	FALSE	chr3:188402586	Allergic disease (asthma, hay fever or eczema)	29083406	C=0.929, T=0.071	0.00211984	0.0772452	0.84	1.053	1.04-1.07	2e-14
EA	FEV	rs55660515	rs73072483	FALSE	chr3:50771624	Asthma	32296059	A=0.117, G=0.883	0.00133417	1	0.87	NA	NA	1e-08
AA	FEV	rs115707824	rs4722758	FALSE	chr7:28156606	Asthma	30929738	C=0.539, G=0.461	0.000368597	0.111957	NR	1.076	1.06-1.09	6e-18
AA	FEV	rs115707824	rs917115	FALSE	chr7:28172586	Asthma	31959851	C=0.769, T=0.231	0.000813123	0.0841602	0.20851	1.05671	1.04-1.07	9e-13
AA	FEV	rs115707824	rs917117	FALSE	chr7:28176305	Asthma	32296059	A=0.401, G=0.599	0.00051602	0.149657	0.21	NA	NA	4e-23
AA	FEV	rs115707824	rs917117	FALSE	chr7:28176305	Asthma	32296059	A=0.401, G=0.599	0.00051602	0.149657	0.213387	1.0746	1.059-1.090	2e-22
AA	FEV	rs115707824	rs78823938	FALSE	chr7:28140951	Asthma	31619474	A=0.008, G=0.992	0.000262415	1	0.079442	1.06537	1.04-1.09	5e-08
AA	FEV	rs115707824	rs57585717	FALSE	chr7:28149255	Asthma	30929738	A=0.49, G=0.51	2.29036e-05	0.0263047	NR	1.08	1.06-1.1	2e-13
AA	FEV	rs115707824	rs4722758	FALSE	chr7:28156606	Asthma	31361310	C=0.539, G=0.461	0.000368597	0.111957	0.1992	NA	NA	4e-14
AA	FEV	rs78405770	rs509399	FALSE	chr3:187681712	Asthma	31361310	C=0.749, T=0.251	7.36175e-05	0.0898451	NR	NA	NA	1e-09
AA	FEV	rs78405770	rs509399	FALSE	chr3:187681712	Asthma	31959851	C=0.749, T=0.251	7.36175e-05	0.0898451	0.92228	1.07496	1.05-1.1	2e-09
AA	FEV	rs78405770	rs9852988	FALSE	chr3:188045016	Asthma	31619474	A=0.989, G=0.011	0.000839198	0.046176	0.118001	1.05463	1.04-1.07	3e-08
AA	FEV	rs78405770	rs9860547	FALSE	chr3:188128979	Asthma	30929738	A=0.042, G=0.958	0.000146502	0.0154367	NR	1.059	1.05-1.07	6e-17
AA	FEV	rs78405770	rs13098877	FALSE	chr3:188133163	Asthma	34594039	C=0.753, T=0.247	4.75564e-05	0.0730938	0.544984	0.0836076	0.056-0.111	3e-09
AA	FEV	rs78405770	rs13098877	FALSE	chr3:188133163	Asthma	34594039	C=0.753, T=0.247	4.75564e-05	0.0730938	NR	0.0499	0.036-0.064	1e-12
AA	FEV	rs78405770	rs6808893	FALSE	chr3:188133439	Asthma	31361310	C=0.37, T=0.63	0.000888213	0.138467	0.4875	NA	NA	9e-17
AA	FEV	rs78405770	rs13099273	FALSE	chr3:188133518	Asthma	31959851	A=0.306, T=0.694	0.000555379	0.0948024	0.49235	1.04853	1.03-1.06	1e-13
AA	FEV	rs78405770	rs13099273	FALSE	chr3:188133518	Asthma	32296059	A=0.306, T=0.694	0.000555379	0.0948024	0.486492	1.06109	1.048-1.074	3e-22
AA	FEV	rs78405770	rs13099273	FALSE	chr3:188133518	Asthma	32296059	A=0.306, T=0.694	0.000555379	0.0948024	0.49	NA	NA	5e-26
AA	FEV	rs78405770	rs13099273	FALSE	chr3:188133518	Asthma	31619474	A=0.306, T=0.694	0.000555379	0.0948024	0.492253	1.05389	1.04-1.07	4e-17
AA	FEV	rs78405770	rs13099273	FALSE	chr3:188133518	Asthma	34103634	A=0.306, T=0.694	0.000555379	0.0948024	0.507649	0.0535817	0.041-0.067	6e-16
AA	FEV	rs78405770	rs73194495	FALSE	chr3:188328476	Asthma	31619474	A=0.898, T=0.102	0.00712805	0.172656	0.189918	1.04839	1.03-1.06	3e-08
AA	FEV	rs78405770	rs17670280	FALSE	chr3:188400239	Asthma	31619474	C=0.063, G=0.937	0.00122589	0.0549522	0.831921	1.05911	1.04-1.08	5e-12
AA	FEV	rs78405770	rs55661102	FALSE	chr3:188401138	Asthma	30929738	A=0.929, G=0.071	0.00211984	0.0772452	NR	1.067	1.05-1.08	9e-13
AA	FEV	rs78405770	rs73196739	FALSE	chr3:188402471	Asthma	31361310	C=0.929, T=0.071	0.00211984	0.0772452	NR	NA	NA	2e-11
AA	FEV	rs78405770	rs73196739	FALSE	chr3:188402471	Asthma	27182965	C=0.929, T=0.071	0.00211984	0.0772452	NR	1.0846	1.05-1.11	7e-09
AA	FEV	rs115707824	rs57585717	FALSE	chr7:28149255	Asthma (adult onset)	30929738	A=0.49, G=0.51	2.29036e-05	0.0263047	0.118	1.051	1.03-1.07	2e-06
AA	FEV	rs78405770	rs2889896	FALSE	chr3:188102716	Asthma (age of onset)	31036433	C=0.675, T=0.325	0.000186713	0.119547	0.547	0.975	0.71-1.24	8e-13
AA	RATIO	rs11393985	rs17036023	FALSE	chr1:117129711	Asthma (childhood onset)	23829686	A=0.815, G=0.185	0.000330011	0.181677	NR	NA	NA	5e-06
AA	FEV	rs115707824	rs4722758	FALSE	chr7:28156606	Asthma (childhood onset)	30929738	C=0.539, G=0.461	0.000368597	0.111957	NR	1.103	1.09-1.12	3e-28
AA	FEV	rs115707824	rs917115	FALSE	chr7:28172586	Asthma (childhood onset)	31036433	C=0.769, T=0.231	0.000813123	0.0841602	0.208	1.112	1.074-1.152	2e-09
AA	FEV	rs115707824	rs78823938	FALSE	chr7:28140951	Asthma (childhood onset)	31669095	A=0.008, G=0.992	0.000262415	1	NR	NA	NA	9e-09
AA	FVC	rs535111851	rs912425	FALSE	chr13:42997324	Asthma (childhood onset)	31669095	A=0.779, G=0.221	0.000214606	1	NR	NA	NA	2e-09
AA	FVC	rs535111851	rs912425	FALSE	chr13:42997324	Asthma (childhood onset)	30929738	A=0.779, G=0.221	0.000214606	1	0.237	1.045	1.03-1.06	2e-07
AA	FVC	rs540717806	rs2378383	FALSE	chr9:82039362	Asthma (childhood onset)	19714205	A=0.977, G=0.023	7.04698e-05	1	0.78	1.64	1.32-2.04	7e-07
AA	FEV	rs540717806	rs2378383	FALSE	chr9:82039362	Asthma (childhood onset)	19714205	A=0.977, G=0.023	7.04698e-05	1	0.78	1.64	1.32-2.04	7e-07
AA	RATIO	rs577798962	rs7527074	FALSE	chr1:180645441	Asthma (childhood onset)	23829686	C=0.819, T=0.181	0.000167058	1	NR	NA	NA	9e-06
AA	FEV	rs78405770	rs12634152	FALSE	chr3:188121019	Asthma (childhood onset)	31036433	C=0.815, T=0.185	0.000892577	0.380796	0.547	1.133	1.100-1.166	1e-16
AA	FEV	rs78405770	rs9860547	FALSE	chr3:188128979	Asthma (childhood onset)	30929738	A=0.042, G=0.958	0.000146502	0.0154367	NR	1.105	1.09-1.12	4e-42
AA	FEV	rs78405770	rs13099273	FALSE	chr3:188133518	Asthma (childhood onset)	31669095	A=0.306, T=0.694	0.000555379	0.0948024	NR	NA	NA	1e-26
AA	FEV	rs78405770	rs55661102	FALSE	chr3:188401138	Asthma (childhood onset)	31669095	A=0.929, G=0.071	0.00211984	0.0772452	NR	NA	NA	2e-10
AA	FEV	rs78405770	rs55661102	FALSE	chr3:188401138	Asthma (childhood onset)	30929738	A=0.929, G=0.071	0.00211984	0.0772452	NR	1.096	1.08-1.12	4e-20
AA	FEV	rs115138261	rs9319321	FALSE	chr13:27415673	Asthma (toluene diisocyanate-induced)	19187332	A=0.107, T=0.893	0.000833848	0.425966	0.29	5.2	2.47-10.92	3e-06
AA	FVC	rs115138261	rs9319321	FALSE	chr13:27415673	Asthma (toluene diisocyanate-induced)	19187332	A=0.107, T=0.893	0.000833848	0.425966	0.29	5.2	2.47-10.92	3e-06
ALL	RATIO	rs74961455	rs79172967	FALSE	chr21:18571112	Asthma exacerbations in inhaled corticosteroid treatment	35501119	C=0.986, T=0.014	8.07465e-05	1	NR	NA	NA	4e-06
AA	RATIO	rs71629751	rs11121611	FALSE	chr1:6367219	Asthma exacerbations in inhaled corticosteroid treatment	30697902	G=0.014, T=0.986	0.0120186	0.138341	0.799	1.82	1.43-2.33	2e-06
AA	FEV	rs75267345	rs6001366	FALSE	chr22:39399941	Asthma exacerbations in inhaled corticosteroid treatment	30697902	C=0.955, T=0.045	0.000325889	1	0.921	2.13	1.54-2.86	3e-06
AA	FEV	rs75267345	rs5995653	FALSE	chr22:39404249	Asthma exacerbations in inhaled corticosteroid treatment	30697902	A=0.554, G=0.446	0.00034933	0.251839	0.715	1.52	1.27-1.79	5e-06
AA	FEV	rs75267345	rs5995653	FALSE	chr22:39404249	Asthma exacerbations in inhaled corticosteroid treatment	30697902	A=0.554, G=0.446	0.00034933	0.251839	0.715	1.43	1.23-1.64	3e-07
AA	FEV	rs78405770	rs6808893	FALSE	chr3:188133439	Asthma in any disease	36344522	C=0.37, T=0.63	0.000888213	0.138467	0.488	0.89	0.88-0.9	6e-12
AA	FEV	rs115707824	rs4722758	FALSE	chr7:28156606	Asthma onset (childhood vs adult)	30929738	C=0.539, G=0.461	0.000368597	0.111957	0.198	1.057	1.03-1.08	5e-06
AA	FEV	rs78405770	rs9860547	FALSE	chr3:188128979	Asthma onset (childhood vs adult)	30929738	A=0.042, G=0.958	0.000146502	0.0154367	0.449	1.086	1.07-1.11	1e-16
AA	FEV	rs557998134	rs181042383	FALSE	chr4:14887486	Asthma with severe exacerbations	32841424	A=0.002, G=0.998	6.73124e-05	1	0.04	1.95	1.49-2.56	1e-06
EA	FVC	rs146795833	rs11564388	FALSE	chr18:25690284	Asthma-COPD overlap syndrome	35104449	C=0.952, G=0.048	0.000337103	0.0374043	0.123	0.897	0.858-0.939	3e-06
AA	FEV	rs115707824	rs78823938	FALSE	chr7:28140951	Atopic asthma	31669095	A=0.008, G=0.992	0.000262415	1	NR	NA	NA	5e-09
AA	FEV	rs78405770	rs509399	FALSE	chr3:187681712	Atopic asthma	31669095	C=0.749, T=0.251	7.36175e-05	0.0898451	NR	NA	NA	4e-09
AA	FEV	rs78405770	rs13099273	FALSE	chr3:188133518	Atopic asthma	31669095	A=0.306, T=0.694	0.000555379	0.0948024	NR	NA	NA	3e-14
AA	FEV	rs78405770	rs55661102	FALSE	chr3:188401138	Atopic asthma	31669095	A=0.929, G=0.071	0.00211984	0.0772452	NR	NA	NA	2e-11
EA	FEV	rs180684945	rs281379	FALSE	chr19:49214274	Childhood asthma with severe exacerbations	33328473	A=0.46, G=0.54	0.00940109	1	NR	1.18	1.11-1.25	3e-09
AA	FEV	rs112293750	rs7937	FALSE	chr19:41302706	Chronic obstructive pulmonary disease	35953715	C=0.742, T=0.258	0.0113465	0.920881	NR	0.74	NA	2e-08
AA	FEV	rs112293750	rs7937	FALSE	chr19:41302706	Chronic obstructive pulmonary disease	22080838	C=0.742, T=0.258	0.0113465	0.920881	NR	1.37	1.20-1.59	3e-09
AA	FEV	rs112293750	rs12459249	FALSE	chr19:41339896	Chronic obstructive pulmonary disease	28166215	C=0.672, T=0.328	0.0035166	0.210946	0.66	1.1	1.06,1.14	3e-08
AA	FEV	rs112293750	rs11878604	FALSE	chr19:41333284	Chronic obstructive pulmonary disease	32514122	C=0.25, T=0.75	0.0212812	0.428859	NR	0.835545	0.794-0.879	6e-12
AA	FEV	rs112293750	rs7937	FALSE	chr19:41302706	Chronic obstructive pulmonary disease	28166215	C=0.742, T=0.258	0.0113465	0.920881	0.56	1.06	1.016-1.106	6e-08
AA	FEV	rs112293750	rs2288450	FALSE	chr19:41209177	Chronic obstructive pulmonary disease	32514122	C=0.988, T=0.012	0.000471568	1	NR	0.793169	0.740-0.850	6e-11
AA	FEV	rs112293750	rs73038469	FALSE	chr19:41442597	Chronic obstructive pulmonary disease	34594039	A=0.343, G=0.657	0.000237462	0.108604	0.173724	0.316636	0.25-0.38	1e-20
AA	FEV	rs148105241	rs73038469	FALSE	chr19:41442597	Chronic obstructive pulmonary disease	34594039	A=0.343, G=0.657	0.00104578	0.201577	0.173724	0.316636	0.25-0.38	1e-20
AA	FEV	rs148105241	rs11878604	FALSE	chr19:41333284	Chronic obstructive pulmonary disease	32514122	C=0.25, T=0.75	0.0234487	0.398153	NR	0.835545	0.794-0.879	6e-12
AA	FEV	rs148105241	rs12459249	FALSE	chr19:41339896	Chronic obstructive pulmonary disease	28166215	C=0.672, T=0.328	0.0108969	0.328423	0.66	1.1	1.06-1.14	3e-08
AA	FEV	rs148105241	rs7937	FALSE	chr19:41302706	Chronic obstructive pulmonary disease	28166215	C=0.742, T=0.258	0.0171043	1	0.56	1.06	1.016-1.106	6e-08
AA	FEV	rs148105241	rs7937	FALSE	chr19:41302706	Chronic obstructive pulmonary disease	22080838	C=0.742, T=0.258	0.0171043	1	NR	1.37	1.20-1.59	3e-09
AA	FEV	rs148105241	rs7937	FALSE	chr19:41302706	Chronic obstructive pulmonary disease	35953715	C=0.742, T=0.258	0.0171043	1	NR	0.74	NA	2e-08
AA	FEV	rs148105241	rs2288450	FALSE	chr19:41209177	Chronic obstructive pulmonary disease	32514122	C=0.988, T=0.012	0.000602834	1	NR	0.793169	0.740-0.850	6e-11
AA	FEV	rs75115548	rs1054761	FALSE	chr21:43218520	Chronic obstructive pulmonary disease	32824824	A=0.25, G=0.75	5.2411e-05	0.0652439	NR	0.44	NA	9e-07
AA	FEV	rs75115548	rs1054761	FALSE	chr21:43218520	Chronic obstructive pulmonary disease	32222710	A=0.25, G=0.75	5.2411e-05	0.0652439	NR	2.23364	1.64-3.04	2e-07
AA	FEV	rs112293750	rs2604894	FALSE	chr19:41292404	Chronic obstructive pulmonary disease in current smokers	33106845	A=0.528, G=0.472	0.0430565	1	0.45	0.86	0.81-0.91	8e-08
AA	FEV	rs148105241	rs2604894	FALSE	chr19:41292404	Chronic obstructive pulmonary disease in current smokers	33106845	A=0.528, G=0.472	0.0517302	0.969452	0.45	0.86	0.81-0.91	8e-08
ALL	RATIO	rs12493584	rs586936	FALSE	chr3:73862616	Chronic obstructive pulmonary disease liability (machine learning-based score)	37069358	A=0.445, G=0.555	3.12461e-05	0.0156519	NR	0.0165768	0.012-0.021	8e-15
EA	RATIO	rs115062513	rs711363	FALSE	chr5:127000878	Chronic obstructive pulmonary disease liability (machine learning-based score)	37069358	C=0.25, T=0.75	0.0179524	1	NR	0.0158461	0.011-0.02	4e-12
EA	FVC	rs142502277	rs9600261	FALSE	chr13:74899633	Chronic obstructive pulmonary disease liability (machine learning-based score)	37069358	A=0.215, G=0.785	0.000500719	0.151055	NR	0.0175516	0.012-0.023	7e-11
AA	RATIO	rs115482155	rs10810579	FALSE	chr9:16625061	Chronic obstructive pulmonary disease liability (machine learning-based score)	37069358	C=0.295, T=0.705	0.0106049	0.913083	NR	0.0142851	0.01-0.018	9e-12
AA	RATIO	rs558470554	rs10810579	FALSE	chr9:16625061	Chronic obstructive pulmonary disease liability (machine learning-based score)	37069358	C=0.295, T=0.705	0.000316771	1	NR	0.0142851	0.01-0.018	9e-12
AA	RATIO	rs569142166	rs8089099	FALSE	chr18:10078071	Chronic obstructive pulmonary disease liability (machine learning-based score)	37069358	A=0.115, G=0.885	0.00106571	0.246724	NR	0.0168318	0.012-0.021	1e-13
AA	RATIO	rs575446155	rs217554	FALSE	chr7:14905933	Chronic obstructive pulmonary disease liability (machine learning-based score)	37069358	A=0.418, G=0.582	0.00998926	0.467893	NR	0.0131265	0.009-0.018	2e-09
AA	FEV	rs112293750	rs2604894	FALSE	chr19:41292404	Chronic obstructive pulmonary disease x current smoker interaction (2df)	33106845	A=0.528, G=0.472	0.0430565	1	0.45	NA	NA	6e-09
AA	FEV	rs148105241	rs2604894	FALSE	chr19:41292404	Chronic obstructive pulmonary disease x current smoker interaction (2df)	33106845	A=0.528, G=0.472	0.0517302	0.969452	0.45	NA	NA	6e-09
AA	FVC	rs62096989	rs9951925	FALSE	chr18:71878517	Chronic obstructive pulmonary disease-related biomarkers	23144326	A=0.598, C=0.402	5.03378e-05	0.0703235	0.47	NA	NA	2e-06
EA	FEV	rs140216863	rs7576072	FALSE	chr2:164630952	Diisocyanate-induced asthma	25918132	C=0.003, T=0.997	1.79462e-05	1	0.001	34.08	3.52-329.69	1e-06
EA	FEV	rs140216863	rs76833157	FALSE	chr2:164801785	Diisocyanate-induced asthma	25918132	G=0.011, T=0.989	6.63317e-05	1	0.008	6.67	2.75-16.17	1e-06
EA	FEV	rs74901440	rs1442808	FALSE	chr15:98764847	Diisocyanate-induced asthma	25918132	C=0.999, T=0.001	4.97015e-06	1	0.001	34.08	3.52-329.69	1e-06
AA	RATIO	rs11393985	rs74346392	FALSE	chr1:116761694	Diisocyanate-induced asthma	25918132	C=0.002, T=0.998	5.17312e-06	1	0.005	7.7	2.7-21.93	7e-06
AA	RATIO	rs115482155	rs76780579	FALSE	chr9:16414506	Diisocyanate-induced asthma	25918132	A=0.122, G=0.878	0.000572008	0.368371	0.001	34.08	3.52-329.69	1e-06
AA	FEV	rs115707824	rs73302615	FALSE	chr7:28271690	Diisocyanate-induced asthma	25918132	A=0.064, G=0.936	0.00096378	0.642316	0.002	15.23	3.38-68.72	2e-06
AA	RATIO	rs558470554	rs76780579	FALSE	chr9:16414506	Diisocyanate-induced asthma	25918132	A=0.122, G=0.878	0.000104976	1	0.001	34.08	3.52-329.69	1e-06
AA	FEV	rs115707824	rs216707	FALSE	chr7:28555835	Emphysema annual change measurement in smokers (percent low attenuation area)	31324189	A=0.584, T=0.416	0.0016131	0.182701	NR	0.088	0.049-0.127	9e-06
AA	FEV	rs112293750	rs7937	FALSE	chr19:41302706	Emphysema imaging phenotypes	26030696	C=0.742, T=0.258	0.0113465	0.920881	NR	0.08	0.049-0.111	2e-06
AA	FEV	rs148105241	rs7937	FALSE	chr19:41302706	Emphysema imaging phenotypes	26030696	C=0.742, T=0.258	0.0171043	1	NR	0.08	0.049-0.111	2e-06
AA	RATIO	rs569142166	rs12605822	FALSE	chr18:9296524	Emphysema imaging phenotypes	26030696	A=0.072, G=0.928	0.000176098	1	NR	3.3	0.56-6.04	4e-07
AA	RATIO	rs569142166	rs12605822	FALSE	chr18:9296524	Emphysema imaging phenotypes	26030696	A=0.072, G=0.928	0.000176098	1	NR	0.17	0.029-0.311	4e-07
EA	FEV	rs76734040	rs75066068	FALSE	chr1:187243169	Exacerbations requiring hospitalisation in asthma	32890573	C=0.031, T=0.969	0.000319226	1	0.95	1.41	NA	4e-06
EA	FEV	rs76734040	rs146244859	FALSE	chr1:187399518	Exacerbations requiring hospitalisation in asthma	32890573	A=0.032, T=0.968	0.000329862	1	0.96	1.42	NA	7e-06
ALL	RATIO	rs540065360	rs537322302	FALSE	chr10:93271016	Idiopathic pulmonary fibrosis	31710517	C=1.0, G=0.0	1.48185e-06	1	0.003	3.85	2.27-6.54	6e-07
AA	RATIO	rs73534679	rs12610495	FALSE	chr19:4717672	Idiopathic pulmonary fibrosis	35688625	A=0.872, G=0.128	0.000230896	0.39827	0.306	1.28	1.21-1.36	3e-16
AA	RATIO	rs73534679	rs12610495	FALSE	chr19:4717672	Idiopathic pulmonary fibrosis	31710517	A=0.872, G=0.128	0.000230896	0.39827	0.305	1.31	1.22-1.42	3e-12
AA	FEV	rs112293750	rs56113850	FALSE	chr19:41353107	Local histogram emphysema pattern	25006744	C=0.366, T=0.634	0.00435445	0.44257	0.4	0.02	0.012-0.028	1e-09
AA	FEV	rs112293750	rs56113850	FALSE	chr19:41353107	Local histogram emphysema pattern	25006744	C=0.366, T=0.634	0.00435445	0.44257	0.4	0.02	0.012-0.028	1e-06
AA	FEV	rs148105241	rs56113850	FALSE	chr19:41353107	Local histogram emphysema pattern	25006744	C=0.366, T=0.634	0.00889501	0.559451	0.4	0.02	0.012-0.028	1e-09
AA	FEV	rs148105241	rs56113850	FALSE	chr19:41353107	Local histogram emphysema pattern	25006744	C=0.366, T=0.634	0.00889501	0.559451	0.4	0.02	0.012-0.028	1e-06
AA	FVC	rs535111851	rs9590614	FALSE	chr13:42175588	Local histogram emphysema pattern	25006744	C=0.107, G=0.893	0.00634057	1	0.61	0.002	0.001-0.003	1e-08
AA	FEV	rs560127133	rs35312258	FALSE	chr3:143193111	Lung function (FEV1) in asthma (dust mite allergen exposure interaction)	28167095	C=0.05, T=0.95	3.97788e-05	1	0.17	NA	NA	4e-06
AA	FEV	rs560127133	rs1404568	FALSE	chr3:143210189	Lung function (FEV1) in asthma (dust mite allergen exposure interaction)	28167095	C=0.02, T=0.98	1.51868e-05	1	0.18	NA	NA	2e-06
EA	FEV	rs187874493	rs13161173	FALSE	chr5:129362444	Lung function (forced vital capacity)	36914875	G=0.639, T=0.361	0.000980813	0.538108	0.324	6.764	NA	1e-11
AA	FEV	rs112293750	rs28571670	FALSE	chr19:41126140	Lung function (forced vital capacity)	36914875	A=0.27, T=0.73	0.00942964	0.301047	0.592	9.346	NA	9e-21
AA	RATIO	rs115482155	rs7035303	FALSE	chr9:16626991	Lung function (forced vital capacity)	36914875	A=0.352, G=0.648	0.0141764	0.927102	0.0477	6.214	NA	5e-10
AA	FEV	rs115707824	rs860262	FALSE	chr7:28194397	Lung function (forced vital capacity)	36914875	A=0.212, C=0.788	0.0019873	0.463474	0.452	8.488	NA	2e-17
AA	FEV	rs148105241	rs28571670	FALSE	chr19:41126140	Lung function (forced vital capacity)	36914875	A=0.27, T=0.73	0.00683222	0.226642	0.592	9.346	NA	9e-21
AA	RATIO	rs558470554	rs1328296	FALSE	chr9:16046292	Lung function (forced vital capacity)	36914875	C=0.026, G=0.974	1.9983e-05	1	0.478	6.748	NA	2e-11
AA	RATIO	rs558470554	rs7035303	FALSE	chr9:16626991	Lung function (forced vital capacity)	36914875	A=0.352, G=0.648	0.00139516	1	0.0477	6.214	NA	5e-10
AA	FEV	rs78405770	rs13099273	FALSE	chr3:188133518	Nonatopic asthma	31669095	A=0.306, T=0.694	0.000555379	0.0948024	NR	NA	NA	3e-10
AA	FEV	rs78405770	rs60946162	FALSE	chr3:188133336	Pediatric asthma	34594039	C=0.954, T=0.046	7.47729e-05	0.0115328	NR	0.0513	0.033-0.07	3e-08
AA	RATIO	rs115482155	rs7875024	FALSE	chr9:16288424	Post bronchodilator FEV1 in COPD	26634245	A=0.681, G=0.319	0.000598314	0.0960684	0.663	0.044	NA	5e-06
AA	RATIO	rs115482155	rs6475025	FALSE	chr9:16289428	Post bronchodilator FEV1 in COPD	26634245	C=0.68, T=0.32	0.00058382	0.0950629	0.664	0.044	NA	4e-06
AA	FEV	rs55700075	rs116317518	FALSE	chr3:22196321	Post bronchodilator FEV1 in COPD	26634245	C=0.001, T=0.999	3.16163e-05	1	0.959	0.14	NA	2e-06
AA	RATIO	rs558470554	rs7875024	FALSE	chr9:16288424	Post bronchodilator FEV1 in COPD	26634245	A=0.681, G=0.319	0.00035495	1	0.663	0.044	NA	5e-06
AA	RATIO	rs558470554	rs6475025	FALSE	chr9:16289428	Post bronchodilator FEV1 in COPD	26634245	C=0.68, T=0.32	0.000356187	1	0.664	0.044	NA	4e-06
AA	FVC	rs577092068	rs79238367	FALSE	chr15:37347665	Post bronchodilator FEV1 in COPD	26634245	A=0.917, C=0.083	0.000738483	0.180579	0.928	0.249	NA	5e-06
AA	RATIO	rs115482155	rs189669683	FALSE	chr9:16810445	Post bronchodilator FEV1/FVC ratio in COPD	26634245	C=0.004, G=0.996	0.000115404	1	0.984	0.129	NA	1e-07
AA	RATIO	rs561379073	rs144892944	FALSE	chr1:239066498	Post bronchodilator FEV1/FVC ratio in COPD	26634245	A=0.048, G=0.952	0.0113817	0.119243	0.015	0.047	NA	4e-06
AA	RATIO	rs561379073	rs6676535	FALSE	chr1:239079309	Post bronchodilator FEV1/FVC ratio in COPD	26634245	A=0.003, G=0.997	0.000192886	1	0.015	0.046	NA	5e-06
AA	RATIO	rs561379073	rs6669578	FALSE	chr1:239083707	Post bronchodilator FEV1/FVC ratio in COPD	26634245	C=0.952, T=0.048	0.0117464	0.122144	0.015	0.046	NA	4e-06
AA	RATIO	rs561379073	rs112425727	FALSE	chr1:239088889	Post bronchodilator FEV1/FVC ratio in COPD	26634245	A=0.048, G=0.952	0.0113817	0.119243	0.015	0.046	NA	4e-06
AA	RATIO	rs561379073	rs9970786	FALSE	chr1:239090514	Post bronchodilator FEV1/FVC ratio in COPD	26634245	A=0.048, G=0.952	0.0113817	0.119243	0.017	0.045	NA	4e-06
AA	RATIO	rs561379073	rs113177748	FALSE	chr1:239092298	Post bronchodilator FEV1/FVC ratio in COPD	26634245	A=0.048, G=0.952	0.0113817	0.119243	0.015	0.046	NA	4e-06
AA	FVC	rs543095760	rs11656155	FALSE	chr17:49671310	Post-bronchodilator FEV1 x air pollution (NO2) interaction in childhood asthma	31028280	G=0.796, T=0.204	2.59454e-05	0.109764	NR	0.91	NA	6e-06
AA	RATIO	rs569142166	rs8089099	FALSE	chr18:10078071	Pulmonary function (smoking interaction)	23284291	A=0.115, G=0.885	0.00106571	0.246724	NR	NA	NA	4e-07
AA	RATIO	rs569142166	rs8089099	FALSE	chr18:10078071	Pulmonary function (smoking interaction)	23284291	A=0.115, G=0.885	0.00106571	0.246724	NR	NA	NA	3e-07
AA	FEV	rs78405770	rs10513821	FALSE	chr3:187543342	Pulmonary function (smoking interaction)	23284291	A=0.96, G=0.04	0.0011358	1	NR	NA	NA	5e-07
AA	FVC	rs32137	rs6884431	FALSE	chr5:11111771	Pulmonary function decline	22424883	A=0.632, G=0.368	3.61458e-07	0.00166307	NR	0.1755	0.100-0.251	6e-06
AA	FVC	rs535111851	rs347412	FALSE	chr13:42786680	Pulmonary function in asthmatics	25221879	A=0.269, G=0.731	0.000277907	1	0.543	0.026	NA	1e-06
AA	FEV	rs115707824	rs11495981	FALSE	chr7:28177301	Respiratory diseases	30595370	C=0.597, T=0.403	4.04473e-05	0.0417022	NR	NA	NA	3e-17
AA	FVC	rs192874408	rs72938315	FALSE	chr2:204121063	Respiratory diseases	30595370	C=0.967, G=0.033	2.54504e-05	1	NR	NA	NA	2e-08
AA	FEV	rs78405770	rs13099273	FALSE	chr3:188133518	Respiratory diseases	30595370	A=0.306, T=0.694	0.000555379	0.0948024	NR	NA	NA	6e-16
AA	FEV	rs78405770	rs17670280	FALSE	chr3:188400239	Respiratory diseases	30595370	C=0.063, G=0.937	0.00122589	0.0549522	NR	NA	NA	2e-13
ALL	FVC	rs78349759	rs3812141	FALSE	chr6:84234144	Response to zileuton treatment in asthma (FEV1 change interaction)	26031901	C=0.793, T=0.207	0.00127431	0.573835	NR	0.5	NA	8e-07

## Sheet: S6
Table S6) PFT decline SNPs associated with Spirometry/lung disease traits (Phenoscanner)
ancestry	phenotype	QuerySNP	rsid	exact match	rsid_position	trait	study	pmid	ancestry.y	year	a1	a2	consequence	hgnc	effect_estimate	se	p	dataset
AA	RATIO	rs6814777	rs7686660	FALSE	chr4:144003159	Adult asthma	Hirota T	21804548	East Asian	2011	T	G	intron	RP11-284M14.1	NA	NA	1.87e-12	GRASP
AA	FEV	rs142854521	rs2988277	FALSE	chr1:167431352	Allergic disease asthma hay fever or eczema	Ferreira M	29083406	European	2017	T	C	intron	CD247	-0.03922	0.005187	4e-14	NHGRI-EBI_GWAS_Catalog
AA	FVC	rs564809739	rs2025758	FALSE	chr10:8841669	Allergic disease asthma hay fever or eczema	Ferreira M	29083406	European	2017	T	C	intergenic	RP11-575N15.1	0.04018	0.005134	5e-15	NHGRI-EBI_GWAS_Catalog
AA	FVC	rs114500587	rs3540	FALSE	chr15:91045408	Allergic disease asthma hay fever or eczema	Ferreira M	29083406	European	2017	A	G	3_prime_UTR	IQGAP1	-0.03537	0.005321	3e-11	NHGRI-EBI_GWAS_Catalog
AA	FEV	rs114500587	rs3540	FALSE	chr15:91045408	Allergic disease asthma hay fever or eczema	Ferreira M	29083406	European	2017	A	G	3_prime_UTR	IQGAP1	-0.03537	0.005321	3e-11	NHGRI-EBI_GWAS_Catalog
AA	FVC	rs550254690	rs5758343	FALSE	chr22:41816652	Allergic disease asthma hay fever or eczema	Ferreira M	29083406	European	2017	A	T	intergenic	CTA-223H9.9	0.04688	0.006225	5e-14	NHGRI-EBI_GWAS_Catalog
AA	FEV	rs550254690	rs5758343	FALSE	chr22:41816652	Allergic disease asthma hay fever or eczema	Ferreira M	29083406	European	2017	A	T	intergenic	CTA-223H9.9	0.04688	0.006225	5e-14	NHGRI-EBI_GWAS_Catalog
AA	FEV	rs78405770	rs60946162	FALSE	chr3:188133336	Allergic disease asthma hay fever or eczema	Ferreira M	29083406	European	2017	T	C	intron	LPP	0.04018	0.005183	9e-15	NHGRI-EBI_GWAS_Catalog
AA	FEV	rs142295790	rs17607589	FALSE	chr3:188402586	Allergic disease asthma hay fever or eczema	Ferreira M	29083406	European	2017	T	C	intron	LPP	-0.05164	0.00675	2e-14	NHGRI-EBI_GWAS_Catalog
AA	RATIO	rs199904270	rs80064395	FALSE	chr3:196372546	Allergic disease asthma hay fever or eczema	Ferreira M	29083406	European	2017	T	C	intron	NRROS	-0.06766	0.009618	2e-12	NHGRI-EBI_GWAS_Catalog
AA	FVC	rs75269797	rs4145717	FALSE	chr4:123316076	Allergic disease asthma hay fever or eczema	Ferreira M	29083406	European	2017	T	G	intron	ADAD1	0.05733	0.005352	9e-27	NHGRI-EBI_GWAS_Catalog
AA	FEV	rs57770734	rs9372120	FALSE	chr6:106667535	Allergic disease asthma hay fever or eczema	Ferreira M	29083406	European	2017	T	G	intron	ATG5	-0.04114	0.00623	4e-11	NHGRI-EBI_GWAS_Catalog
AA	FEV	rs115707824	rs6977955	FALSE	chr7:28156887	Allergic disease asthma hay fever or eczema	Ferreira M	29083406	European	2017	T	C	intron	JAZF1	0.04497	0.006264	7e-13	NHGRI-EBI_GWAS_Catalog
AA	FEV	rs142854521	rs840012	FALSE	chr1:167414872	Asthma	Neale B	UKBB	European	2017	T	C	intron	CD247	-0.005936	0.0007946	8.026e-14	Neale-B_UKBB_EUR_2017
AA	RATIO	rs558761950	rs2786098	FALSE	chr1:197325908	Asthma	Sleiman PM	20032318	Mixed	2009	T	G	intron	CRB1	NA	NA	2e-13	dbGaP
AA	FEV	rs199825170	rs142937924	FALSE	chr1:59574927	Asthma	Neale B	UKBB	European	2017	T	G	intron	LINC01358	0.01038	0.001679	6.281e-10	Neale-B_UKBB_EUR_2017
AA	FVC	rs564809739	rs2025758	FALSE	chr10:8841669	Asthma	Neale B	UKBB	European	2017	T	C	intergenic	RP11-575N15.1	0.006046	0.0007829	1.141e-14	Neale-B_UKBB_EUR_2017
AA	FEV	rs112348005	rs10836537	FALSE	chr11:36357257	Asthma	Neale B	UKBB	European	2017	A	G	intron	PRR5L	-0.00453	0.0008186	3.124e-08	Neale-B_UKBB_EUR_2017
AA	FVC	rs550545983	rs11178649	FALSE	chr12:71533238	Asthma	Neale B	UKBB	European	2017	T	G	intron	TSPAN8	-0.005105	0.000793	1.216e-10	Neale-B_UKBB_EUR_2017
ALL	FEV	rs79026954	rs7134784	FALSE	chr12:94582477	Asthma	Neale B	UKBB	European	2017	T	C	intron	PLXNC1	-0.006516	0.001091	2.36e-09	Neale-B_UKBB_EUR_2017
ALL	FVC	rs79026954	rs7134784	FALSE	chr12:94582477	Asthma	Neale B	UKBB	European	2017	T	C	intron	PLXNC1	-0.006516	0.001091	2.36e-09	Neale-B_UKBB_EUR_2017
AA	FEV	rs539144447	rs912131	FALSE	chr13:100032346	Asthma	Neale B	UKBB	European	2017	A	G	intron	UBAC2	-0.007218	0.0008508	2.186e-17	Neale-B_UKBB_EUR_2017
AA	RATIO	rs539144447	rs912131	FALSE	chr13:100032346	Asthma	Neale B	UKBB	European	2017	A	G	intron	UBAC2	-0.007218	0.0008508	2.186e-17	Neale-B_UKBB_EUR_2017
AA	RATIO	rs111543258	rs150999905	FALSE	chr13:97209992	Asthma	Neale B	UKBB	European	2017	T	C	intron	HS6ST3	-0.01058	0.001822	6.466e-09	Neale-B_UKBB_EUR_2017
AA	FEV	rs539103008	rs8067124	FALSE	chr17:38869490	Asthma	Neale B	UKBB	European	2017	A	T	downstream	KRT223P	-0.01721	0.002984	8.036e-09	Neale-B_UKBB_EUR_2017
AA	FVC	rs539103008	rs8067124	FALSE	chr17:38869490	Asthma	Neale B	UKBB	European	2017	A	T	downstream	KRT223P	-0.01721	0.002984	8.036e-09	Neale-B_UKBB_EUR_2017
AA	FEV	rs78405770	rs13099273	FALSE	chr3:188133518	Asthma	Neale B	UKBB	European	2017	A	T	intron	LPP	0.006469	0.0007911	2.918e-16	Neale-B_UKBB_EUR_2017
AA	FEV	rs142295790	rs73196739	FALSE	chr3:188402471	Asthma	Pickrell JK	27182965	European	2016	T	C	intron	LPP	NA	NA	7e-09	NHGRI-EBI_GWAS_Catalog
AA	RATIO	rs199904270	rs1684466	FALSE	chr3:196359310	Asthma	Neale B	UKBB	European	2017	A	G	non_coding_transcript_exon	LINC01063	-0.005189	0.0008367	5.591e-10	Neale-B_UKBB_EUR_2017
AA	FVC	rs75269797	rs17454584	FALSE	chr4:123353432	Asthma	Neale B	UKBB	European	2017	A	G	downstream	ADAD1	-0.007274	0.0009409	1.066e-14	Neale-B_UKBB_EUR_2017
AA	RATIO	rs6814777	rs7686660	FALSE	chr4:144003159	Asthma	Hirota T	21804548	East Asian	2011	T	G	intron	RP11-284M14.1	NA	NA	2e-12	dbGaP
AA	RATIO	rs4252807	rs150279480	FALSE	chr4:78205579	Asthma	Neale B	UKBB	European	2017	A	G	intron	CCNG2	0.01185	0.002089	1.425e-08	Neale-B_UKBB_EUR_2017
AA	FVC	rs547209030	rs1588265	FALSE	chr5:59369794	Asthma	Himes BE	19426955	Mixed	2009	A	G	intron	PDE4D	NA	NA	3e-08	dbGaP
AA	FEV	rs547209030	rs1588265	FALSE	chr5:59369794	Asthma	Himes BE	19426955	Mixed	2009	A	G	intron	PDE4D	NA	NA	3e-08	dbGaP
AA	RATIO	rs111880559	rs181349453	FALSE	chr6:130680851	Asthma	Neale B	UKBB	European	2017	T	C	intron	SAMD3	0.007142	0.001254	1.234e-08	Neale-B_UKBB_EUR_2017
AA	FEV	rs111880559	rs181349453	FALSE	chr6:130680851	Asthma	Neale B	UKBB	European	2017	T	C	intron	SAMD3	0.007142	0.001254	1.234e-08	Neale-B_UKBB_EUR_2017
ALL	FEV	rs11403813	rs9368851	FALSE	chr6:35139729	Asthma	Neale B	UKBB	European	2017	A	G	intergenic	TCP11	-0.006433	0.001054	1.04e-09	Neale-B_UKBB_EUR_2017
ALL	FVC	rs11403813	rs9368851	FALSE	chr6:35139729	Asthma	Neale B	UKBB	European	2017	A	G	intergenic	TCP11	-0.006433	0.001054	1.04e-09	Neale-B_UKBB_EUR_2017
AA	RATIO	rs545279086	rs851701	FALSE	chr7:147487632	Asthma	GABRIEL	20860503	European	2010	A	G	intron	CNTNAP2	2.614	0.469	2.496e-08	GABRIEL_Asthma_EUR_2010
AA	FEV	rs115707824	rs917115	FALSE	chr7:28172586	Asthma	Neale B	UKBB	European	2017	T	C	intron	JAZF1	-0.006721	0.0009576	2.248e-12	Neale-B_UKBB_EUR_2017
ALL	RATIO	rs2921778	rs3019885	FALSE	chr8:118025645	Asthma	Noguchi E	21814517	East Asian	2011	T	G	intron	SLC30A8	NA	NA	5e-13	dbGaP
AA	RATIO	rs2921778	rs3019885	FALSE	chr8:118025645	Asthma	Noguchi E	21814517	East Asian	2011	T	G	intron	SLC30A8	NA	NA	5e-13	dbGaP
AA	FVC	rs563180072	rs74360325	FALSE	chr9:110638662	Asthma	Neale B	UKBB	European	2017	A	G	intergenic	RP11-380I20.2	0.01309	0.002224	3.956e-09	Neale-B_UKBB_EUR_2017
AA	FEV	rs563180072	rs74360325	FALSE	chr9:110638662	Asthma	Neale B	UKBB	European	2017	A	G	intergenic	RP11-380I20.2	0.01309	0.002224	3.956e-09	Neale-B_UKBB_EUR_2017
AA	RATIO	rs73264836	rs17441370	FALSE	chr14:33245114	Asthma 18 years old	Lasky Su J	23181788	Mixed	2012	T	C	intron	AKAP6	NA	NA	1.37e-11	GRASP
AA	RATIO	rs558761950	rs12134409	FALSE	chr1:197392067	Asthma childhood asthma	Sleiman PM	20032318	Mixed	2009	T	C	intron	CRB1	NA	NA	0	GRASP
AA	FEV	rs59173154	rs11684634	FALSE	chr2:178605770	Asthma early onset persistant	Dewan	20920776	Mixed	2010	A	C	intron	PDE11A	NA	NA	2.42e-08	GRASP
AA	RATIO	rs200267056	rs529107564	FALSE	chr1:111792479	Cause of death: asthma, unspecified	Neale B	UKBB	European	2017	T	C	upstream	CHIAP1	0.06899	0.009084	3.451e-14	Neale-B_UKBB_EUR_2017
AA	RATIO	rs11393985	rs190287823	FALSE	chr1:116251044	Cause of death: asthma, unspecified	Neale B	UKBB	European	2017	A	G	intron	CASQ2	0.05576	0.008122	7.137e-12	Neale-B_UKBB_EUR_2017
AA	RATIO	rs76095077	rs558769940	FALSE	chr1:118416444	Cause of death: asthma, unspecified	Neale B	UKBB	European	2017	T	C	intron	GDAP2	-0.1031	0.009235	1.027e-28	Neale-B_UKBB_EUR_2017
AA	FEV	rs142854521	rs150097350	FALSE	chr1:168179436	Cause of death: asthma, unspecified	Neale B	UKBB	European	2017	A	G	upstream	RPL34P1	0.03716	0.003866	9.59e-22	Neale-B_UKBB_EUR_2017
AA	RATIO	rs577798962	rs181256240	FALSE	chr1:180193016	Cause of death: asthma, unspecified	Neale B	UKBB	European	2017	T	C	intergenic	LHX4	0.07958	0.006882	1.146e-30	Neale-B_UKBB_EUR_2017
ALL	FEV	rs114110050	rs562123985	FALSE	chr1:181454763	Cause of death: asthma, unspecified	Neale B	UKBB	European	2017	C	G	intron	CACNA1E	0.09144	0.0104	1.85e-18	Neale-B_UKBB_EUR_2017
AA	FEV	rs200637214	rs562123985	FALSE	chr1:181454763	Cause of death: asthma, unspecified	Neale B	UKBB	European	2017	C	G	intron	CACNA1E	0.09144	0.0104	1.851e-18	Neale-B_UKBB_EUR_2017
AA	FEV	rs74368972	rs16858699	FALSE	chr1:182205774	Cause of death: asthma, unspecified	Neale B	UKBB	European	2017	A	G	intron	LINC01344	-0.09901	0.01082	6.947e-20	Neale-B_UKBB_EUR_2017
EA	FEV	rs76734040	rs141259931	FALSE	chr1:187797235	Cause of death: asthma, unspecified	Neale B	UKBB	European	2017	T	C	intergenic	RP5-925F19.1	-0.09728	0.0107	1.19e-19	Neale-B_UKBB_EUR_2017
AA	RATIO	rs60402465	rs551757947	FALSE	chr1:190433781	Cause of death: asthma, unspecified	Neale B	UKBB	European	2017	A	G	intron	BRINP3	-0.05898	0.006122	7.577e-22	Neale-B_UKBB_EUR_2017
AA	FVC	rs60402465	rs551757947	FALSE	chr1:190433781	Cause of death: asthma, unspecified	Neale B	UKBB	European	2017	A	G	intron	BRINP3	-0.05898	0.006122	7.577e-22	Neale-B_UKBB_EUR_2017
AA	FEV	rs150541988	rs144404656	FALSE	chr1:193763664	Cause of death: asthma, unspecified	Neale B	UKBB	European	2017	A	G	intergenic	RPL23AP22	0.09569	0.01068	4.002e-19	Neale-B_UKBB_EUR_2017
AA	RATIO	rs140472050	rs188213334	FALSE	chr1:194413572	Cause of death: asthma, unspecified	Neale B	UKBB	European	2017	T	C	intergenic	RNU6-983P	0.07788	0.009844	2.902e-15	Neale-B_UKBB_EUR_2017
AA	FEV	rs140472050	rs188213334	FALSE	chr1:194413572	Cause of death: asthma, unspecified	Neale B	UKBB	European	2017	T	C	intergenic	RNU6-983P	0.07788	0.009844	2.902e-15	Neale-B_UKBB_EUR_2017
AA	RATIO	rs558761950	rs542075240	FALSE	chr1:197194942	Cause of death: asthma, unspecified	Neale B	UKBB	European	2017	T	C	downstream	RP11-332L8.1	0.07543	0.006674	2.194e-29	Neale-B_UKBB_EUR_2017
AA	FEV	rs571089837	rs561419346	FALSE	chr1:199655773	Cause of death: asthma, unspecified	Neale B	UKBB	European	2017	C	G	intergenic	RP11-2L13.1	0.08407	0.009985	4.459e-17	Neale-B_UKBB_EUR_2017
AA	RATIO	rs34275703	rs567170334	FALSE	chr1:206271375	Cause of death: asthma, unspecified	Neale B	UKBB	European	2017	T	C	intron	C1orf186	-0.07024	0.006596	2.688e-26	Neale-B_UKBB_EUR_2017
AA	FEV	rs34028707	rs545060725	FALSE	chr1:211466729	Cause of death: asthma, unspecified	Neale B	UKBB	European	2017	A	G	intron	RCOR3	0.0472	0.005369	1.811e-18	Neale-B_UKBB_EUR_2017
AA	RATIO	rs111890249	rs61820796	FALSE	chr1:214133636	Cause of death: asthma, unspecified	Neale B	UKBB	European	2017	T	C	intron	PROX1-AS1	-0.02219	0.003761	3.802e-09	Neale-B_UKBB_EUR_2017
AA	FVC	rs11809837	rs781768090	FALSE	chr1:217347959	Cause of death: asthma, unspecified	Neale B	UKBB	European	2017	A	G	intergenic	ESRRG	0.09438	0.01057	5.44e-19	Neale-B_UKBB_EUR_2017
AA	RATIO	rs140242409	rs181203685	FALSE	chr1:220877319	Cause of death: asthma, unspecified	Neale B	UKBB	European	2017	A	G	downstream	C1orf115	0.07274	0.006545	1.775e-28	Neale-B_UKBB_EUR_2017
ALL	FEV	rs150959696	rs561468514	FALSE	chr1:228979528	Cause of death: asthma, unspecified	Neale B	UKBB	European	2017	A	G	intergenic	RP4-799G3.2	0.04497	0.00736	1.05e-09	Neale-B_UKBB_EUR_2017
EA	FVC	rs115487672	rs150032329	FALSE	chr1:232393609	Cause of death: asthma, unspecified	Neale B	UKBB	European	2017	T	C	intergenic	RN7SL299P	0.04222	0.005778	3.016e-13	Neale-B_UKBB_EUR_2017
AA	RATIO	rs567840101	rs141099933	FALSE	chr1:234488738	Cause of death: asthma, unspecified	Neale B	UKBB	European	2017	A	G	upstream	RP5-827C21.2	-0.05496	0.007712	1.123e-12	Neale-B_UKBB_EUR_2017
AA	FVC	rs567840101	rs141099933	FALSE	chr1:234488738	Cause of death: asthma, unspecified	Neale B	UKBB	European	2017	A	G	upstream	RP5-827C21.2	-0.05496	0.007712	1.123e-12	Neale-B_UKBB_EUR_2017
AA	RATIO	rs561379073	rs191894786	FALSE	chr1:238867052	Cause of death: asthma, unspecified	Neale B	UKBB	European	2017	A	G	intergenic	MIPEPP2	-0.06601	0.006273	1.005e-25	Neale-B_UKBB_EUR_2017
AA	RATIO	rs74148439	rs191894786	FALSE	chr1:238867052	Cause of death: asthma, unspecified	Neale B	UKBB	European	2017	A	G	intergenic	MIPEPP2	-0.06601	0.006273	1.005e-25	Neale-B_UKBB_EUR_2017
AA	FEV	rs573381957	rs189222684	FALSE	chr1:38479473	Cause of death: asthma, unspecified	Neale B	UKBB	European	2017	A	G	intron	UTP11	0.07164	0.007423	6.53e-22	Neale-B_UKBB_EUR_2017
AA	FEV	rs112812497	rs149179533	FALSE	chr1:48779279	Cause of death: asthma, unspecified	Neale B	UKBB	European	2017	T	C	intron	SPATA6	0.06692	0.006285	2.738e-26	Neale-B_UKBB_EUR_2017
AA	FEV	rs3841790	rs182074658	FALSE	chr1:52622799	Cause of death: asthma, unspecified	Neale B	UKBB	European	2017	T	C	intron	ZFYVE9	0.07252	0.00928	6.267e-15	Neale-B_UKBB_EUR_2017
AA	FEV	rs199825170	rs190866788	FALSE	chr1:59603238	Cause of death: asthma, unspecified	Neale B	UKBB	European	2017	A	T	intron	HSD52	-0.08707	0.01101	3.043e-15	Neale-B_UKBB_EUR_2017
AA	RATIO	rs71629751	rs202071253	FALSE	chr1:6185792	Cause of death: asthma, unspecified	Neale B	UKBB	European	2017	A	G	intron	CHD5	-0.0554	0.00639	5.272e-18	Neale-B_UKBB_EUR_2017
EA	RATIO	rs78014329	rs547584383	FALSE	chr1:67216329	Cause of death: asthma, unspecified	Neale B	UKBB	European	2017	A	C	upstream	TCTEX1D1	0.06531	0.006317	6.907e-25	Neale-B_UKBB_EUR_2017
AA	FVC	rs74154586	rs541884346	FALSE	chr10:105429693	Cause of death: asthma, unspecified	Neale B	UKBB	European	2017	T	C	intron	SH3PXD2A	0.04852	0.007679	2.783e-10	Neale-B_UKBB_EUR_2017
AA	FEV	rs111969697	rs559976875	FALSE	chr10:111534451	Cause of death: asthma, unspecified	Neale B	UKBB	European	2017	A	G	intergenic	RPL21P91	0.05614	0.008217	9.05e-12	Neale-B_UKBB_EUR_2017
AA	FVC	rs17106112	rs538469505	FALSE	chr10:125930333	Cause of death: asthma, unspecified	Neale B	UKBB	European	2017	T	C	intergenic	CHST15	-0.094	0.008083	5.322e-31	Neale-B_UKBB_EUR_2017
AA	FVC	rs564310435	rs148630290	FALSE	chr10:129211285	Cause of death: asthma, unspecified	Neale B	UKBB	European	2017	A	G	intron	DOCK1	0.05315	0.005956	5.539e-19	Neale-B_UKBB_EUR_2017
AA	RATIO	rs564310435	rs148630290	FALSE	chr10:129211285	Cause of death: asthma, unspecified	Neale B	UKBB	European	2017	A	G	intron	DOCK1	0.05315	0.005956	5.539e-19	Neale-B_UKBB_EUR_2017
AA	RATIO	rs117661855	rs188269126	FALSE	chr10:13798424	Cause of death: asthma, unspecified	Neale B	UKBB	European	2017	T	C	intron	FRMD4A	0.06167	0.00871	1.57e-12	Neale-B_UKBB_EUR_2017
AA	FVC	rs7089485	rs550289353	FALSE	chr10:17219946	Cause of death: asthma, unspecified	Neale B	UKBB	European	2017	T	G	intron	TRDMT1	-0.05533	0.005997	3.588e-20	Neale-B_UKBB_EUR_2017
ALL	FVC	rs114327183	rs546144787	FALSE	chr10:1762231	Cause of death: asthma, unspecified	Neale B	UKBB	European	2017	A	C	intron	ADARB2	0.05911	0.006205	2.14e-21	Neale-B_UKBB_EUR_2017
AA	FEV	rs566860760	rs775294177	FALSE	chr10:20011038	Cause of death: asthma, unspecified	Neale B	UKBB	European	2017	T	C	intron	MALRD1	0.09267	0.01042	7.412e-19	Neale-B_UKBB_EUR_2017
AA	FEV	rs146665449	10:58764969_A_G	FALSE	chr10:58764969	Cause of death: asthma, unspecified	Neale B	UKBB	European	2017	A	G	intergenic	MIR3924	-0.06452	0.008768	2.055e-13	Neale-B_UKBB_EUR_2017
AA	FEV	rs113203370	rs576171230	FALSE	chr10:74316852	Cause of death: asthma, unspecified	Neale B	UKBB	European	2017	T	C	intron	MICU1	-0.09323	0.0105	8.52e-19	Neale-B_UKBB_EUR_2017
AA	FVC	rs113203370	rs576171230	FALSE	chr10:74316852	Cause of death: asthma, unspecified	Neale B	UKBB	European	2017	T	C	intron	MICU1	-0.09323	0.0105	8.52e-19	Neale-B_UKBB_EUR_2017
AA	FVC	rs564809739	rs138196759	FALSE	chr10:8354847	Cause of death: asthma, unspecified	Neale B	UKBB	European	2017	A	T	intergenic	RP5-1119O21.2	-0.07999	0.009738	2.483e-16	Neale-B_UKBB_EUR_2017
ALL	RATIO	rs540065360	rs534968932	FALSE	chr10:93622889	Cause of death: asthma, unspecified	Neale B	UKBB	European	2017	A	G	3_prime_UTR	TNKS2	0.06793	0.009016	5.47e-14	Neale-B_UKBB_EUR_2017
AA	FEV	rs559711501	rs746767818	FALSE	chr11:100547979	Cause of death: asthma, unspecified	Neale B	UKBB	European	2017	A	G	intergenic	CTD-2383M3.1	0.07571	0.01076	2.139e-12	Neale-B_UKBB_EUR_2017
AA	RATIO	rs546272607	rs633250	FALSE	chr11:103043268	Cause of death: asthma, unspecified	Neale B	UKBB	European	2017	A	G	intron	DYNC2H1	0.0596	0.008378	1.231e-12	Neale-B_UKBB_EUR_2017
AA	RATIO	rs139417229	rs1384699	FALSE	chr11:103591563	Cause of death: asthma, unspecified	Neale B	UKBB	European	2017	C	G	intron	RP11-563P16.1	-0.0125	0.001997	4.028e-10	Neale-B_UKBB_EUR_2017
AA	RATIO	rs35193870	rs112658914	FALSE	chr11:106947540	Cause of death: asthma, unspecified	Neale B	UKBB	European	2017	T	C	intergenic	GUCY1A2	0.06147	0.008541	6.742e-13	Neale-B_UKBB_EUR_2017
AA	FEV	rs78649925	rs776749828	FALSE	chr11:108297325	Cause of death: asthma, unspecified	Neale B	UKBB	European	2017	T	C	intron	C11orf65	-0.1049	0.0111	4.396e-21	Neale-B_UKBB_EUR_2017
AA	RATIO	rs562149032	rs187400025	FALSE	chr11:109258181	Cause of death: asthma, unspecified	Neale B	UKBB	European	2017	T	C	intron	RP11-708B6.2	-0.02731	0.004076	2.235e-11	Neale-B_UKBB_EUR_2017
ALL	FEV	rs200755764	rs78167518	FALSE	chr11:12321395	Cause of death: asthma, unspecified	Neale B	UKBB	European	2017	C	G	intron	MICALCL	-0.06042	0.006814	9.21e-19	Neale-B_UKBB_EUR_2017
AA	FEV	rs74692668	rs574209202	FALSE	chr11:127230893	Cause of death: asthma, unspecified	Neale B	UKBB	European	2017	A	G	intergenic	RP11-480C22.1	-0.08416	0.01125	8.137e-14	Neale-B_UKBB_EUR_2017
AA	RATIO	rs71475748	rs191113839	FALSE	chr11:131439951	Cause of death: asthma, unspecified	Neale B	UKBB	European	2017	T	C	intron	NTM	0.07737	0.009561	6.759e-16	Neale-B_UKBB_EUR_2017
AA	RATIO	rs556540098	rs181940560	FALSE	chr11:15262699	Cause of death: asthma, unspecified	Neale B	UKBB	European	2017	A	G	intron	INSC	0.1234	0.0093	9.408e-40	Neale-B_UKBB_EUR_2017
AA	RATIO	rs367651146	rs574157648	FALSE	chr11:16686228	Cause of death: asthma, unspecified	Neale B	UKBB	European	2017	A	G	intron	C11orf58	0.03795	0.005286	7.676e-13	Neale-B_UKBB_EUR_2017
AA	FEV	rs183024176	rs570275062	FALSE	chr11:1673267	Cause of death: asthma, unspecified	Neale B	UKBB	European	2017	T	C	intergenic	AP006285.7	0.09524	0.01064	4.514e-19	Neale-B_UKBB_EUR_2017
AA	FEV	rs12283573	rs139288842	FALSE	chr11:22184646	Cause of death: asthma, unspecified	Neale B	UKBB	European	2017	C	G	intergenic	ANO5	0.07536	0.006694	3.594e-29	Neale-B_UKBB_EUR_2017
AA	FVC	rs12786267	rs140339736	FALSE	chr11:24514661	Cause of death: asthma, unspecified	Neale B	UKBB	European	2017	A	T	upstream	LUZP2	-0.05723	0.005844	1.641e-22	Neale-B_UKBB_EUR_2017
AA	FEV	rs12786267	rs140339736	FALSE	chr11:24514661	Cause of death: asthma, unspecified	Neale B	UKBB	European	2017	A	T	upstream	LUZP2	-0.05723	0.005844	1.641e-22	Neale-B_UKBB_EUR_2017
AA	FVC	rs74996963	rs182848170	FALSE	chr11:31785803	Cause of death: asthma, unspecified	Neale B	UKBB	European	2017	A	G	intron	ELP4	-0.04576	0.007389	6.183e-10	Neale-B_UKBB_EUR_2017
AA	FEV	rs112348005	rs189506884	FALSE	chr11:36231534	Cause of death: asthma, unspecified	Neale B	UKBB	European	2017	A	G	intron	LDLRAD3	-0.07403	0.009366	3.07e-15	Neale-B_UKBB_EUR_2017
AA	RATIO	rs191783221	rs186283387	FALSE	chr11:71282124	Cause of death: asthma, unspecified	Neale B	UKBB	European	2017	A	G	downstream	KRTAP5-10	0.09811	0.01082	1.532e-19	Neale-B_UKBB_EUR_2017
AA	RATIO	rs78235042	rs533727090	FALSE	chr11:81612723	Cause of death: asthma, unspecified	Neale B	UKBB	European	2017	T	G	intron	MIR4300HG	-0.07065	0.009614	2.203e-13	Neale-B_UKBB_EUR_2017
AA	RATIO	rs112495473	rs559270762	FALSE	chr11:93193606	Cause of death: asthma, unspecified	Neale B	UKBB	European	2017	A	T	intergenic	SMCO4	-0.05523	0.008152	1.338e-11	Neale-B_UKBB_EUR_2017
AA	FEV	rs113468924	rs148621351	FALSE	chr12:105833033	Cause of death: asthma, unspecified	Neale B	UKBB	European	2017	A	G	intergenic	C12orf75	0.06028	0.008355	5.89e-13	Neale-B_UKBB_EUR_2017
AA	FVC	rs371843087	rs184116365	FALSE	chr12:106873282	Cause of death: asthma, unspecified	Neale B	UKBB	European	2017	T	C	intron	POLR3B	0.01458	0.00195	8.319e-14	Neale-B_UKBB_EUR_2017
AA	FEV	rs371843087	rs184116365	FALSE	chr12:106873282	Cause of death: asthma, unspecified	Neale B	UKBB	European	2017	T	C	intron	POLR3B	0.01458	0.00195	8.319e-14	Neale-B_UKBB_EUR_2017
AA	RATIO	rs371843087	rs184116365	FALSE	chr12:106873282	Cause of death: asthma, unspecified	Neale B	UKBB	European	2017	T	C	intron	POLR3B	0.01458	0.00195	8.319e-14	Neale-B_UKBB_EUR_2017
AA	FVC	rs370770207	rs184116365	FALSE	chr12:106873282	Cause of death: asthma, unspecified	Neale B	UKBB	European	2017	T	C	intron	POLR3B	0.01458	0.00195	8.319e-14	Neale-B_UKBB_EUR_2017
AA	RATIO	rs1555224626	rs192520651	FALSE	chr12:130885588	Cause of death: asthma, unspecified	Neale B	UKBB	European	2017	A	G	intron	RIMBP2	0.09962	0.008317	9.182e-33	Neale-B_UKBB_EUR_2017
AA	RATIO	rs116818960	rs183980363	FALSE	chr12:19607121	Cause of death: asthma, unspecified	Neale B	UKBB	European	2017	A	C	intron	AEBP2	-0.05839	0.00599	2.547e-22	Neale-B_UKBB_EUR_2017
AA	FEV	rs199738686	rs189957840	FALSE	chr12:20733261	Cause of death: asthma, unspecified	Neale B	UKBB	European	2017	A	G	intron	PDE3A	-0.05839	0.008353	2.992e-12	Neale-B_UKBB_EUR_2017
AA	FVC	rs199738686	rs189957840	FALSE	chr12:20733261	Cause of death: asthma, unspecified	Neale B	UKBB	European	2017	A	G	intron	PDE3A	-0.05839	0.008353	2.992e-12	Neale-B_UKBB_EUR_2017
AA	RATIO	rs4251518	rs564992812	FALSE	chr12:44584975	Cause of death: asthma, unspecified	Neale B	UKBB	European	2017	A	G	intron	TMEM117	0.07048	0.009162	1.617e-14	Neale-B_UKBB_EUR_2017
AA	FVC	rs550545983	rs537836729	FALSE	chr12:71276361	Cause of death: asthma, unspecified	Neale B	UKBB	European	2017	A	G	intron	PTPRR	-0.09442	0.01061	7.194e-19	Neale-B_UKBB_EUR_2017
AA	RATIO	rs116692432	rs117126803	FALSE	chr12:7785680	Cause of death: asthma, unspecified	Neale B	UKBB	European	2017	A	G	intergenic	RP11-444J21.6	0.07483	0.009416	2.193e-15	Neale-B_UKBB_EUR_2017
AA	FVC	rs138567296	rs369710802	FALSE	chr12:79579262	Cause of death: asthma, unspecified	Neale B	UKBB	European	2017	A	G	intron	SYT1	-0.04786	0.007582	2.912e-10	Neale-B_UKBB_EUR_2017
ALL	FEV	rs79026954	rs140954757	FALSE	chr12:94799278	Cause of death: asthma, unspecified	Neale B	UKBB	European	2017	A	G	intron	CEP83	0.06702	0.008973	8.98e-14	Neale-B_UKBB_EUR_2017
ALL	FVC	rs79026954	rs140954757	FALSE	chr12:94799278	Cause of death: asthma, unspecified	Neale B	UKBB	European	2017	A	G	intron	CEP83	0.06702	0.008973	8.98e-14	Neale-B_UKBB_EUR_2017
AA	FEV	rs539144447	rs537266005	FALSE	chr13:100008069	Cause of death: asthma, unspecified	Neale B	UKBB	European	2017	T	C	intron	UBAC2	0.04139	0.005	1.452e-16	Neale-B_UKBB_EUR_2017
AA	RATIO	rs539144447	rs537266005	FALSE	chr13:100008069	Cause of death: asthma, unspecified	Neale B	UKBB	European	2017	T	C	intron	UBAC2	0.04139	0.005	1.452e-16	Neale-B_UKBB_EUR_2017
AA	FEV	rs139426357	rs573581894	FALSE	chr13:101802617	Cause of death: asthma, unspecified	Neale B	UKBB	European	2017	A	G	intron	NALCN	0.07161	0.009238	1.023e-14	Neale-B_UKBB_EUR_2017
AA	RATIO	rs77195998	rs187827318	FALSE	chr13:106635577	Cause of death: asthma, unspecified	Neale B	UKBB	European	2017	A	C	intergenic	SNORA25	-0.05883	0.008348	1.995e-12	Neale-B_UKBB_EUR_2017
AA	FEV	rs115138261	rs185049620	FALSE	chr13:27166087	Cause of death: asthma, unspecified	Neale B	UKBB	European	2017	A	G	intron	WASF3	0.08268	0.00998	1.384e-16	Neale-B_UKBB_EUR_2017
AA	FVC	rs115138261	rs185049620	FALSE	chr13:27166087	Cause of death: asthma, unspecified	Neale B	UKBB	European	2017	A	G	intron	WASF3	0.08268	0.00998	1.384e-16	Neale-B_UKBB_EUR_2017
AA	FVC	rs535111851	rs578203077	FALSE	chr13:43055756	Cause of death: asthma, unspecified	Neale B	UKBB	European	2017	A	G	intron	RP11-413N19.2	0.05247	0.008212	1.768e-10	Neale-B_UKBB_EUR_2017
AA	RATIO	rs876508	rs553142479	FALSE	chr13:46372507	Cause of death: asthma, unspecified	Neale B	UKBB	European	2017	T	C	intron	SIAH3	-0.0757	0.006683	1.646e-29	Neale-B_UKBB_EUR_2017
AA	FVC	rs36039129	rs553142479	FALSE	chr13:46372507	Cause of death: asthma, unspecified	Neale B	UKBB	European	2017	T	C	intron	SIAH3	-0.0757	0.006683	1.646e-29	Neale-B_UKBB_EUR_2017
AA	RATIO	rs138593800	rs117044660	FALSE	chr13:60034707	Cause of death: asthma, unspecified	Neale B	UKBB	European	2017	T	C	intergenic	RNU7-88P	0.0903	0.01037	3.819e-18	Neale-B_UKBB_EUR_2017
AA	FEV	rs138593800	rs117044660	FALSE	chr13:60034707	Cause of death: asthma, unspecified	Neale B	UKBB	European	2017	T	C	intergenic	RNU7-88P	0.0903	0.01037	3.819e-18	Neale-B_UKBB_EUR_2017
AA	RATIO	rs561712972	rs185128922	FALSE	chr13:60900057	Cause of death: asthma, unspecified	Neale B	UKBB	European	2017	T	C	downstream	RP11-359P14.3	0.04916	0.007709	1.919e-10	Neale-B_UKBB_EUR_2017
EA	FVC	rs142502277	rs192022267	FALSE	chr13:74779874	Cause of death: asthma, unspecified	Neale B	UKBB	European	2017	T	C	intergenic	LINC00402	0.03615	0.004786	4.733e-14	Neale-B_UKBB_EUR_2017
AA	RATIO	rs75448778	rs144187545	FALSE	chr13:86181493	Cause of death: asthma, unspecified	Neale B	UKBB	European	2017	T	G	intergenic	RNU6-72P	0.02861	0.004194	9.653e-12	Neale-B_UKBB_EUR_2017
AA	RATIO	rs111543258	rs145231780	FALSE	chr13:97749602	Cause of death: asthma, unspecified	Neale B	UKBB	European	2017	A	C	intergenic	snoU13	-0.01972	0.002863	6.119e-12	Neale-B_UKBB_EUR_2017
AA	FEV	rs142661538	rs184764974	FALSE	chr14:21235021	Cause of death: asthma, unspecified	Neale B	UKBB	European	2017	T	C	upstream	EDDM3B	-0.03637	0.005056	6.916e-13	Neale-B_UKBB_EUR_2017
AA	FVC	rs139950024	.	FALSE	chr14:27387194	Cause of death: asthma, unspecified	Neale B	UKBB	European	2017	T	G	intron	RP11-384J4.2	0.1048	0.01143	6.164e-20	Neale-B_UKBB_EUR_2017
AA	RATIO	rs116113242	rs558917687	FALSE	chr14:28140993	Cause of death: asthma, unspecified	Neale B	UKBB	European	2017	A	G	intron	CTD-3006G17.2	0.04392	0.007389	2.908e-09	Neale-B_UKBB_EUR_2017
EA	FEV	rs192164020	rs534046691	FALSE	chr14:29145171	Cause of death: asthma, unspecified	Neale B	UKBB	European	2017	A	G	upstream	BTF3P2	-0.08735	0.01018	1.155e-17	Neale-B_UKBB_EUR_2017
AA	RATIO	rs73264836	rs535158591	FALSE	chr14:33556948	Cause of death: asthma, unspecified	Neale B	UKBB	European	2017	A	G	intron	NPAS3	-0.07896	0.009712	4.971e-16	Neale-B_UKBB_EUR_2017
AA	RATIO	rs147609243	rs139200070	FALSE	chr14:44259811	Cause of death: asthma, unspecified	Neale B	UKBB	European	2017	T	G	intergenic	RP11-557C9.1	0.07626	0.009511	1.235e-15	Neale-B_UKBB_EUR_2017
ALL	FEV	rs73314691	rs576259793	FALSE	chr14:76741597	Cause of death: asthma, unspecified	Neale B	UKBB	European	2017	C	G	upstream	RP11-361H10.5	-0.05664	0.008976	2.95e-10	Neale-B_UKBB_EUR_2017
ALL	FVC	rs142763173	rs140979585	FALSE	chr14:85153758	Cause of death: asthma, unspecified	Neale B	UKBB	European	2017	A	G	intergenic	RNU6-976P	-0.04997	0.005656	1.23e-18	Neale-B_UKBB_EUR_2017
AA	FEV	rs146803965	rs138982577	FALSE	chr14:98431452	Cause of death: asthma, unspecified	Neale B	UKBB	European	2017	A	G	intron	LINC01550	0.03395	0.004556	1.019e-13	Neale-B_UKBB_EUR_2017
AA	RATIO	rs115069724	rs747049898	FALSE	chr15:100080123	Cause of death: asthma, unspecified	Neale B	UKBB	European	2017	A	C	intergenic	RPL7P5	0.09345	0.01051	7.444e-19	Neale-B_UKBB_EUR_2017
AA	FVC	rs73476915	rs552154259	FALSE	chr15:101565725	Cause of death: asthma, unspecified	Neale B	UKBB	European	2017	A	G	intron	LRRK1	-0.05419	0.008058	1.89e-11	Neale-B_UKBB_EUR_2017
AA	FEV	rs73476915	rs552154259	FALSE	chr15:101565725	Cause of death: asthma, unspecified	Neale B	UKBB	European	2017	A	G	intron	LRRK1	-0.05419	0.008058	1.89e-11	Neale-B_UKBB_EUR_2017
AA	RATIO	rs139397528	rs10162682	FALSE	chr15:24333340	Cause of death: asthma, unspecified	Neale B	UKBB	European	2017	T	C	intergenic	PWRN2	0.05031	0.007835	1.439e-10	Neale-B_UKBB_EUR_2017
ALL	FVC	rs112130191	rs565584621	FALSE	chr15:24661699	Cause of death: asthma, unspecified	Neale B	UKBB	European	2017	T	C	intergenic	PWRN3	0.07567	0.009753	9.66e-15	Neale-B_UKBB_EUR_2017
AA	RATIO	rs200289749	rs138807741	FALSE	chr15:26608265	Cause of death: asthma, unspecified	Neale B	UKBB	European	2017	A	G	intergenic	AC009878.2	0.05532	0.008199	1.622e-11	Neale-B_UKBB_EUR_2017
AA	FEV	rs576840944	rs541246532	FALSE	chr15:27469243	Cause of death: asthma, unspecified	Neale B	UKBB	European	2017	A	G	intron	GABRG3	0.08523	0.007067	3.417e-33	Neale-B_UKBB_EUR_2017
AA	FEV	rs5811769	rs538114686	FALSE	chr15:33763006	Cause of death: asthma, unspecified	Neale B	UKBB	European	2017	A	C	intron	RYR3	-0.06737	0.009218	2.987e-13	Neale-B_UKBB_EUR_2017
AA	FVC	rs5811769	rs538114686	FALSE	chr15:33763006	Cause of death: asthma, unspecified	Neale B	UKBB	European	2017	A	C	intron	RYR3	-0.06737	0.009218	2.987e-13	Neale-B_UKBB_EUR_2017
AA	RATIO	rs145813391	rs538114686	FALSE	chr15:33763006	Cause of death: asthma, unspecified	Neale B	UKBB	European	2017	A	C	intron	RYR3	-0.06737	0.009218	2.987e-13	Neale-B_UKBB_EUR_2017
AA	FVC	rs577092068	rs183030373	FALSE	chr15:37062686	Cause of death: asthma, unspecified	Neale B	UKBB	European	2017	A	G	intron	C15orf41	0.05112	0.007781	5.373e-11	Neale-B_UKBB_EUR_2017
AA	RATIO	rs12591160	rs148697916	FALSE	chr15:54028907	Cause of death: asthma, unspecified	Neale B	UKBB	European	2017	A	T	intron	WDR72	0.05657	0.005817	3.193e-22	Neale-B_UKBB_EUR_2017
AA	FEV	rs77464199	rs191518923	FALSE	chr15:56471875	Cause of death: asthma, unspecified	Neale B	UKBB	European	2017	T	C	intron	RFX7	0.04967	0.008245	1.78e-09	Neale-B_UKBB_EUR_2017
AA	RATIO	rs141752179	rs549053778	FALSE	chr15:76813963	Cause of death: asthma, unspecified	Neale B	UKBB	European	2017	A	G	intron	SCAPER	0.05112	0.007889	9.735e-11	Neale-B_UKBB_EUR_2017
AA	FVC	rs114500587	rs548096931	FALSE	chr15:90755176	Cause of death: asthma, unspecified	Neale B	UKBB	European	2017	A	G	intron	SEMA4B	0.0594	0.008454	2.307e-12	Neale-B_UKBB_EUR_2017
AA	FEV	rs114500587	rs548096931	FALSE	chr15:90755176	Cause of death: asthma, unspecified	Neale B	UKBB	European	2017	A	G	intron	SEMA4B	0.0594	0.008454	2.307e-12	Neale-B_UKBB_EUR_2017
AA	RATIO	rs200562013	rs544715497	FALSE	chr15:94310978	Cause of death: asthma, unspecified	Neale B	UKBB	European	2017	T	C	intron	LINC01579	-0.05111	0.007814	6.513e-11	Neale-B_UKBB_EUR_2017
AA	RATIO	rs113785968	rs569460832	FALSE	chr15:97699879	Cause of death: asthma, unspecified	Neale B	UKBB	European	2017	A	G	intergenic	AC055873.1	0.05625	0.008192	7.073e-12	Neale-B_UKBB_EUR_2017
EA	FEV	rs74901440	rs758199646	FALSE	chr15:98422024	Cause of death: asthma, unspecified	Neale B	UKBB	European	2017	A	G	upstream	LINC00923	0.1048	0.007851	3.361e-40	Neale-B_UKBB_EUR_2017
AA	FEV	rs78710550	rs763844499	FALSE	chr16:17748490	Cause of death: asthma, unspecified	Neale B	UKBB	European	2017	C	G	intergenic	RP11-916L7.1	0.08961	0.0103	4.081e-18	Neale-B_UKBB_EUR_2017
AA	FVC	rs78710550	rs763844499	FALSE	chr16:17748490	Cause of death: asthma, unspecified	Neale B	UKBB	European	2017	C	G	intergenic	RP11-916L7.1	0.08961	0.0103	4.081e-18	Neale-B_UKBB_EUR_2017
AA	RATIO	rs147769382	rs7190959	FALSE	chr16:23900611	Cause of death: asthma, unspecified	Neale B	UKBB	European	2017	A	T	intron	PRKCB	-0.04816	0.007607	2.563e-10	Neale-B_UKBB_EUR_2017
AA	RATIO	rs144601877	rs571668051	FALSE	chr16:56955279	Cause of death: asthma, unspecified	Neale B	UKBB	European	2017	T	G	intergenic	SLC12A3	0.05448	0.008071	1.584e-11	Neale-B_UKBB_EUR_2017
AA	RATIO	rs16957558	rs535736952	FALSE	chr16:75584761	Cause of death: asthma, unspecified	Neale B	UKBB	European	2017	A	C	intron	TMEM231	0.05505	0.006194	7.664e-19	Neale-B_UKBB_EUR_2017
AA	RATIO	rs77687996	rs535736952	FALSE	chr16:75584761	Cause of death: asthma, unspecified	Neale B	UKBB	European	2017	A	C	intron	TMEM231	0.05505	0.006194	7.664e-19	Neale-B_UKBB_EUR_2017
AA	RATIO	rs547676021	rs76319292	FALSE	chr16:80584703	Cause of death: asthma, unspecified	Neale B	UKBB	European	2017	T	C	downstream	DYNLRB2	-0.02691	0.00331	4.88e-16	Neale-B_UKBB_EUR_2017
AA	RATIO	rs369451435	rs182662411	FALSE	chr16:83706200	Cause of death: asthma, unspecified	Neale B	UKBB	European	2017	T	C	intron	CDH13	-0.07235	0.006534	2.802e-28	Neale-B_UKBB_EUR_2017
AA	FVC	rs116228772	rs182662411	FALSE	chr16:83706200	Cause of death: asthma, unspecified	Neale B	UKBB	European	2017	T	C	intron	CDH13	-0.07235	0.006534	2.802e-28	Neale-B_UKBB_EUR_2017
ALL	RATIO	rs116625134	rs12598273	FALSE	chr16:84578074	Cause of death: asthma, unspecified	Neale B	UKBB	European	2017	A	G	intron	TLDC1	0.06274	0.008718	6.72e-13	Neale-B_UKBB_EUR_2017
AA	RATIO	rs12445073	rs141411102	FALSE	chr16:87157590	Cause of death: asthma, unspecified	Neale B	UKBB	European	2017	A	T	intron	C16orf95	-0.04636	0.005269	1.706e-18	Neale-B_UKBB_EUR_2017
AA	RATIO	rs201980265	rs75187445	FALSE	chr16:88090024	Cause of death: asthma, unspecified	Neale B	UKBB	European	2017	T	G	intron	BANP	0.05582	0.005774	5.551e-22	Neale-B_UKBB_EUR_2017
AA	FEV	rs201980265	rs75187445	FALSE	chr16:88090024	Cause of death: asthma, unspecified	Neale B	UKBB	European	2017	T	G	intron	BANP	0.05582	0.005774	5.551e-22	Neale-B_UKBB_EUR_2017
AA	RATIO	rs79540509	rs4293383	FALSE	chr16:89798667	Cause of death: asthma, unspecified	Neale B	UKBB	European	2017	C	G	intron	ZNF276	0.06804	0.009036	5.66e-14	Neale-B_UKBB_EUR_2017
AA	RATIO	rs113299824	rs552647920	FALSE	chr16:957318	Cause of death: asthma, unspecified	Neale B	UKBB	European	2017	A	G	intron	LMF1	0.05296	0.008009	4.034e-11	Neale-B_UKBB_EUR_2017
ALL	RATIO	rs78104186	rs151178292	FALSE	chr17:2842823	Cause of death: asthma, unspecified	Neale B	UKBB	European	2017	T	G	intron	RAP1GAP2	0.04436	0.007291	1.23e-09	Neale-B_UKBB_EUR_2017
AA	FEV	rs536264218	rs117080556	FALSE	chr17:33702214	Cause of death: asthma, unspecified	Neale B	UKBB	European	2017	A	T	upstream	SLFN11	-0.02593	0.003999	9.503e-11	Neale-B_UKBB_EUR_2017
AA	FVC	rs8069901	rs182503250	FALSE	chr17:34958959	Cause of death: asthma, unspecified	Neale B	UKBB	European	2017	T	C	intron	MRM1	0.0891	0.007214	1.036e-34	Neale-B_UKBB_EUR_2017
AA	RATIO	rs7216953	rs548794053	FALSE	chr17:36203917	Cause of death: asthma, unspecified	Neale B	UKBB	European	2017	A	G	non_coding_transcript_exon	YWHAEP7	0.04996	0.007755	1.249e-10	Neale-B_UKBB_EUR_2017
AA	FEV	rs539103008	rs189545267	FALSE	chr17:39504386	Cause of death: asthma, unspecified	Neale B	UKBB	European	2017	C	G	intron	KRT33A	0.1075	0.008594	1.414e-35	Neale-B_UKBB_EUR_2017
AA	FVC	rs539103008	rs189545267	FALSE	chr17:39504386	Cause of death: asthma, unspecified	Neale B	UKBB	European	2017	C	G	intron	KRT33A	0.1075	0.008594	1.414e-35	Neale-B_UKBB_EUR_2017
AA	FVC	rs543095760	rs188752940	FALSE	chr17:48859885	Cause of death: asthma, unspecified	Neale B	UKBB	European	2017	C	G	intergenic	RP11-294J22.5	0.1271	0.01225	4.533e-25	Neale-B_UKBB_EUR_2017
AA	FVC	rs200299807	rs747773738	FALSE	chr17:57238608	Cause of death: asthma, unspecified	Neale B	UKBB	European	2017	A	G	intron	PRR11	-0.05738	0.008291	4.833e-12	Neale-B_UKBB_EUR_2017
AA	FEV	rs200299807	rs747773738	FALSE	chr17:57238608	Cause of death: asthma, unspecified	Neale B	UKBB	European	2017	A	G	intron	PRR11	-0.05738	0.008291	4.833e-12	Neale-B_UKBB_EUR_2017
AA	FEV	rs530908617	rs574678307	FALSE	chr17:65268828	Cause of death: asthma, unspecified	Neale B	UKBB	European	2017	A	T	downstream	RP11-401F2.2	0.0544	0.008082	1.81e-11	Neale-B_UKBB_EUR_2017
AA	FVC	rs11387996	rs147253323	FALSE	chr17:69962882	Cause of death: asthma, unspecified	Neale B	UKBB	European	2017	C	G	intergenic	LINC02095	0.05379	0.008045	2.442e-11	Neale-B_UKBB_EUR_2017
AA	RATIO	rs375593946	rs149872925	FALSE	chr17:80639883	Cause of death: asthma, unspecified	Neale B	UKBB	European	2017	A	T	intron	RAB40B	-0.07768	0.009579	5.89e-16	Neale-B_UKBB_EUR_2017
EA	FVC	rs146795833	rs184703081	FALSE	chr18:25686240	Cause of death: asthma, unspecified	Neale B	UKBB	European	2017	A	G	intron	CDH2	0.06123	0.009559	1.588e-10	Neale-B_UKBB_EUR_2017
AA	FEV	rs200165168	rs117692029	FALSE	chr18:50520814	Cause of death: asthma, unspecified	Neale B	UKBB	European	2017	A	G	intron	DCC	-0.02178	0.003005	4.642e-13	Neale-B_UKBB_EUR_2017
AA	RATIO	rs79222894	rs78086088	FALSE	chr18:64078425	Cause of death: asthma, unspecified	Neale B	UKBB	European	2017	A	G	intergenic	CDH19	0.02058	0.003586	9.909e-09	Neale-B_UKBB_EUR_2017
AA	FEV	rs200746080	rs180787981	FALSE	chr18:6678801	Cause of death: asthma, unspecified	Neale B	UKBB	European	2017	A	T	intergenic	RP11-91I8.1	-0.06415	0.006194	5.636e-25	Neale-B_UKBB_EUR_2017
AA	FVC	rs62096989	rs184764686	FALSE	chr18:71860235	Cause of death: asthma, unspecified	Neale B	UKBB	European	2017	T	C	intergenic	RP11-669I1.1	0.12	0.01248	8.951e-22	Neale-B_UKBB_EUR_2017
AA	RATIO	rs572568060	rs769633908	FALSE	chr18:72977530	Cause of death: asthma, unspecified	Neale B	UKBB	European	2017	A	T	intron	TSHZ1	0.07368	0.01013	3.902e-13	Neale-B_UKBB_EUR_2017
AA	RATIO	rs569142166	rs542753586	FALSE	chr18:9550518	Cause of death: asthma, unspecified	Neale B	UKBB	European	2017	A	G	intron	PPP4R1	0.06931	0.009313	1.098e-13	Neale-B_UKBB_EUR_2017
AA	FEV	rs575207381	rs542753586	FALSE	chr18:9550518	Cause of death: asthma, unspecified	Neale B	UKBB	European	2017	A	G	intron	PPP4R1	0.06931	0.009313	1.098e-13	Neale-B_UKBB_EUR_2017
AA	FEV	rs74411019	rs145414355	FALSE	chr19:13065096	Cause of death: asthma, unspecified	Neale B	UKBB	European	2017	T	C	missense	GADD45GIP1	-0.05166	0.007864	5.371e-11	Neale-B_UKBB_EUR_2017
AA	FVC	rs74411019	rs145414355	FALSE	chr19:13065096	Cause of death: asthma, unspecified	Neale B	UKBB	European	2017	T	C	missense	GADD45GIP1	-0.05166	0.007864	5.371e-11	Neale-B_UKBB_EUR_2017
AA	FVC	rs10402064	rs140881005	FALSE	chr19:18971984	Cause of death: asthma, unspecified	Neale B	UKBB	European	2017	C	G	intron	UPF1	-0.1123	0.01156	3.651e-22	Neale-B_UKBB_EUR_2017
AA	FEV	rs10402064	rs140881005	FALSE	chr19:18971984	Cause of death: asthma, unspecified	Neale B	UKBB	European	2017	C	G	intron	UPF1	-0.1123	0.01156	3.651e-22	Neale-B_UKBB_EUR_2017
AA	FVC	rs115778423	rs199965176	FALSE	chr19:34934745	Cause of death: asthma, unspecified	Neale B	UKBB	European	2017	A	G	splice_region	UBA2	-0.09855	0.007579	3.017e-38	Neale-B_UKBB_EUR_2017
AA	FEV	rs116827631	rs543744814	FALSE	chr19:35301076	Cause of death: asthma, unspecified	Neale B	UKBB	European	2017	T	G	intron	LINC01801	-0.1003	0.00764	6.199e-39	Neale-B_UKBB_EUR_2017
AA	FEV	rs148105241	rs576518377	FALSE	chr19:41594225	Cause of death: asthma, unspecified	Neale B	UKBB	European	2017	A	G	upstream	CYP2A13	0.05264	0.007975	4.369e-11	Neale-B_UKBB_EUR_2017
AA	FEV	rs112293750	rs576518377	FALSE	chr19:41594225	Cause of death: asthma, unspecified	Neale B	UKBB	European	2017	A	G	upstream	CYP2A13	0.05264	0.007975	4.369e-11	Neale-B_UKBB_EUR_2017
AA	RATIO	rs73534679	rs144059317	FALSE	chr19:4459157	Cause of death: asthma, unspecified	Neale B	UKBB	European	2017	A	G	upstream	UBXN6	-0.07082	0.006614	1.442e-26	Neale-B_UKBB_EUR_2017
EA	FEV	rs180684945	rs757130660	FALSE	chr19:48477168	Cause of death: asthma, unspecified	Neale B	UKBB	European	2017	T	C	intron	BSPH1	0.05731	0.008211	3.207e-12	Neale-B_UKBB_EUR_2017
AA	FEV	rs529205471	rs565408990	FALSE	chr19:56542131	Cause of death: asthma, unspecified	Neale B	UKBB	European	2017	A	T	intron	NLRP5	-0.06233	0.00864	5.944e-13	Neale-B_UKBB_EUR_2017
AA	FVC	rs529205471	rs565408990	FALSE	chr19:56542131	Cause of death: asthma, unspecified	Neale B	UKBB	European	2017	A	T	intron	NLRP5	-0.06233	0.00864	5.944e-13	Neale-B_UKBB_EUR_2017
AA	RATIO	rs555450938	rs578260491	FALSE	chr19:5857609	Cause of death: asthma, unspecified	Neale B	UKBB	European	2017	T	C	intron	AC024592.9	-0.06793	0.008997	4.846e-14	Neale-B_UKBB_EUR_2017
AA	RATIO	rs35832423	rs554875168	FALSE	chr19:6543527	Cause of death: asthma, unspecified	Neale B	UKBB	European	2017	T	C	intergenic	TNFSF9	0.0791	0.009692	3.86e-16	Neale-B_UKBB_EUR_2017
AA	FVC	rs13391412	rs531636856	FALSE	chr2:117976856	Cause of death: asthma, unspecified	Neale B	UKBB	European	2017	A	G	intergenic	AC092170.1	0.06724	0.009004	9.037e-14	Neale-B_UKBB_EUR_2017
AA	FEV	rs1553435575	rs531636856	FALSE	chr2:117976856	Cause of death: asthma, unspecified	Neale B	UKBB	European	2017	A	G	intergenic	AC092170.1	0.06724	0.009004	9.037e-14	Neale-B_UKBB_EUR_2017
AA	FEV	rs17047317	rs182813296	FALSE	chr2:118763924	Cause of death: asthma, unspecified	Neale B	UKBB	European	2017	A	C	intron	CCDC93	0.07934	0.00682	5.015e-31	Neale-B_UKBB_EUR_2017
ALL	FEV	rs112598836	rs568726920	FALSE	chr2:121676634	Cause of death: asthma, unspecified	Neale B	UKBB	European	2017	A	G	intron	GLI2	0.06249	0.008694	7.21e-13	Neale-B_UKBB_EUR_2017
EA	FEV	rs143626881	rs531282058	FALSE	chr2:127743365	Cause of death: asthma, unspecified	Neale B	UKBB	European	2017	A	G	intergenic	RNU7-182P	0.04037	0.005171	6.597e-15	Neale-B_UKBB_EUR_2017
AA	RATIO	rs116074154	rs531282058	FALSE	chr2:127743365	Cause of death: asthma, unspecified	Neale B	UKBB	European	2017	A	G	intergenic	RNU7-182P	0.04037	0.005171	6.597e-15	Neale-B_UKBB_EUR_2017
AA	RATIO	rs373835184	rs536737472	FALSE	chr2:147714833	Cause of death: asthma, unspecified	Neale B	UKBB	European	2017	A	G	intergenic	AC062032.1	0.07445	0.008358	6.461e-19	Neale-B_UKBB_EUR_2017
AA	RATIO	rs570998095	rs536004846	FALSE	chr2:152984393	Cause of death: asthma, unspecified	Neale B	UKBB	European	2017	A	G	intron	STAM2	0.07139	0.009459	4.951e-14	Neale-B_UKBB_EUR_2017
AA	FVC	rs529629760	rs115053452	FALSE	chr2:161155720	Cause of death: asthma, unspecified	Neale B	UKBB	European	2017	T	G	intron	RBMS1	-0.04756	0.007582	3.74e-10	Neale-B_UKBB_EUR_2017
ALL	RATIO	rs200170459	rs574484112	FALSE	chr2:164366207	Cause of death: asthma, unspecified	Neale B	UKBB	European	2017	T	C	intergenic	FIGN	0.05892	0.008428	2.98e-12	Neale-B_UKBB_EUR_2017
EA	FEV	rs140216863	rs549962645	FALSE	chr2:165399020	Cause of death: asthma, unspecified	Neale B	UKBB	European	2017	A	G	intron	GRB14	-0.04598	0.005252	2.508e-18	Neale-B_UKBB_EUR_2017
EA	FEV	rs115922984	rs781518678	FALSE	chr2:168223079	Cause of death: asthma, unspecified	Neale B	UKBB	European	2017	A	G	intron	AC074363.1	-0.06107	0.008607	1.409e-12	Neale-B_UKBB_EUR_2017
AA	RATIO	rs187650108	rs781518678	FALSE	chr2:168223079	Cause of death: asthma, unspecified	Neale B	UKBB	European	2017	A	G	intron	AC074363.1	-0.06107	0.008607	1.409e-12	Neale-B_UKBB_EUR_2017
AA	FEV	rs59173154	rs75650523	FALSE	chr2:178782921	Cause of death: asthma, unspecified	Neale B	UKBB	European	2017	A	T	intron	PDE11A	0.06355	0.006175	1.105e-24	Neale-B_UKBB_EUR_2017
ALL	FEV	rs545844796	rs565506833	FALSE	chr2:180117478	Cause of death: asthma, unspecified	Neale B	UKBB	European	2017	A	G	intron	SESTD1	0.06094	0.008524	9.52e-13	Neale-B_UKBB_EUR_2017
ALL	FVC	rs545844796	rs565506833	FALSE	chr2:180117478	Cause of death: asthma, unspecified	Neale B	UKBB	European	2017	A	G	intron	SESTD1	0.06094	0.008524	9.52e-13	Neale-B_UKBB_EUR_2017
AA	RATIO	rs61302274	rs530322097	FALSE	chr2:191471811	Cause of death: asthma, unspecified	Neale B	UKBB	European	2017	T	C	downstream	RP11-284E5.1	0.04635	0.007481	6.117e-10	Neale-B_UKBB_EUR_2017
AA	FVC	rs192874408	rs570608847	FALSE	chr2:203437693	Cause of death: asthma, unspecified	Neale B	UKBB	European	2017	A	G	intergenic	BMPR2	-0.07326	0.009353	5.429e-15	Neale-B_UKBB_EUR_2017
AA	FEV	rs139917126	rs750613043	FALSE	chr2:22043537	Cause of death: asthma, unspecified	Neale B	UKBB	European	2017	C	G	intron	AC067959.1	0.0616	0.008559	6.715e-13	Neale-B_UKBB_EUR_2017
AA	FVC	rs145595493	rs750613043	FALSE	chr2:22043537	Cause of death: asthma, unspecified	Neale B	UKBB	European	2017	C	G	intron	AC067959.1	0.0616	0.008559	6.715e-13	Neale-B_UKBB_EUR_2017
AA	FEV	rs201269787	rs180828418	FALSE	chr2:221037279	Cause of death: asthma, unspecified	Neale B	UKBB	European	2017	C	G	intron	AC114765.1	0.04331	0.005581	9.625e-15	Neale-B_UKBB_EUR_2017
AA	FVC	rs201269787	rs180828418	FALSE	chr2:221037279	Cause of death: asthma, unspecified	Neale B	UKBB	European	2017	C	G	intron	AC114765.1	0.04331	0.005581	9.625e-15	Neale-B_UKBB_EUR_2017
AA	RATIO	rs201269787	rs180828418	FALSE	chr2:221037279	Cause of death: asthma, unspecified	Neale B	UKBB	European	2017	C	G	intron	AC114765.1	0.04331	0.005581	9.625e-15	Neale-B_UKBB_EUR_2017
AA	FVC	rs13416373	rs542518168	FALSE	chr2:239741318	Cause of death: asthma, unspecified	Neale B	UKBB	European	2017	T	G	intergenic	TWIST2	0.0942	0.01148	2.696e-16	Neale-B_UKBB_EUR_2017
ALL	RATIO	rs201901694	rs182823326	FALSE	chr2:240301899	Cause of death: asthma, unspecified	Neale B	UKBB	European	2017	T	C	intron	HDAC4	0.01731	0.002838	1.12e-09	Neale-B_UKBB_EUR_2017
ALL	FEV	rs561006775	rs575315899	FALSE	chr2:43779149	Cause of death: asthma, unspecified	Neale B	UKBB	European	2017	T	C	intron	THADA	-0.08161	0.009817	1.09e-16	Neale-B_UKBB_EUR_2017
AA	FVC	rs561006775	rs575315899	FALSE	chr2:43779149	Cause of death: asthma, unspecified	Neale B	UKBB	European	2017	T	C	intron	THADA	-0.08161	0.009817	1.094e-16	Neale-B_UKBB_EUR_2017
AA	FEV	rs561006775	rs575315899	FALSE	chr2:43779149	Cause of death: asthma, unspecified	Neale B	UKBB	European	2017	T	C	intron	THADA	-0.08161	0.009817	1.094e-16	Neale-B_UKBB_EUR_2017
AA	RATIO	rs10490245	rs191538346	FALSE	chr2:58306728	Cause of death: asthma, unspecified	Neale B	UKBB	European	2017	A	G	intron	VRK2	-0.0524	0.005772	1.376e-19	Neale-B_UKBB_EUR_2017
AA	FEV	rs201642827	rs569061352	FALSE	chr2:60496173	Cause of death: asthma, unspecified	Neale B	UKBB	European	2017	A	G	intergenic	AC007381.3	-0.07209	0.009257	7.714e-15	Neale-B_UKBB_EUR_2017
AA	FEV	rs72900973	rs532622034	FALSE	chr2:67672464	Cause of death: asthma, unspecified	Neale B	UKBB	European	2017	A	G	intergenic	ETAA1	-0.1034	0.01105	1.079e-20	Neale-B_UKBB_EUR_2017
AA	FVC	rs72900973	rs532622034	FALSE	chr2:67672464	Cause of death: asthma, unspecified	Neale B	UKBB	European	2017	A	G	intergenic	ETAA1	-0.1034	0.01105	1.079e-20	Neale-B_UKBB_EUR_2017
AA	RATIO	rs10204072	rs762100747	FALSE	chr2:73555966	Cause of death: asthma, unspecified	Neale B	UKBB	European	2017	T	C	intergenic	RNU6-111P	0.06096	0.008533	9.915e-13	Neale-B_UKBB_EUR_2017
AA	FVC	rs539758955	rs78692692	FALSE	chr2:75591012	Cause of death: asthma, unspecified	Neale B	UKBB	European	2017	A	G	intergenic	snoU13	0.05798	0.00738	4.478e-15	Neale-B_UKBB_EUR_2017
EA	FVC	rs151025924	rs115534221	FALSE	chr2:81056740	Cause of death: asthma, unspecified	Neale B	UKBB	European	2017	T	C	intron	AC084193.1	-0.03744	0.004767	4.528e-15	Neale-B_UKBB_EUR_2017
AA	RATIO	rs199521958	rs184750377	FALSE	chr2:81466760	Cause of death: asthma, unspecified	Neale B	UKBB	European	2017	T	C	intergenic	AC105342.1	0.02949	0.004256	4.586e-12	Neale-B_UKBB_EUR_2017
AA	RATIO	rs373563131	rs191355617	FALSE	chr20:10575247	Cause of death: asthma, unspecified	Neale B	UKBB	European	2017	T	C	intron	SLX4IP	0.03027	0.004348	3.621e-12	Neale-B_UKBB_EUR_2017
AA	RATIO	rs201023967	rs186136889	FALSE	chr20:17730729	Cause of death: asthma, unspecified	Neale B	UKBB	European	2017	T	C	intergenic	BANF2	0.05553	0.00815	1.022e-11	Neale-B_UKBB_EUR_2017
AA	RATIO	rs141824423	rs576814145	FALSE	chr20:20239560	Cause of death: asthma, unspecified	Neale B	UKBB	European	2017	T	G	intron	CFAP61	-0.06062	0.006	7.546e-24	Neale-B_UKBB_EUR_2017
AA	FEV	rs112654834	rs180905516	FALSE	chr20:35169085	Cause of death: asthma, unspecified	Neale B	UKBB	European	2017	T	C	upstream	MYL9	0.03051	0.004355	2.682e-12	Neale-B_UKBB_EUR_2017
AA	RATIO	rs543319338	rs180959232	FALSE	chr20:40776699	Cause of death: asthma, unspecified	Neale B	UKBB	European	2017	T	C	intron	PTPRT	0.04832	0.007648	2.784e-10	Neale-B_UKBB_EUR_2017
AA	RATIO	rs543536787	rs117880913	FALSE	chr20:56467239	Cause of death: asthma, unspecified	Neale B	UKBB	European	2017	A	T	upstream	MIR4532	0.0959	0.01069	3.621e-19	Neale-B_UKBB_EUR_2017
AA	RATIO	rs577618094	rs190920272	FALSE	chr20:58398190	Cause of death: asthma, unspecified	Neale B	UKBB	European	2017	T	C	intron	PHACTR3	0.07641	0.009599	1.963e-15	Neale-B_UKBB_EUR_2017
AA	FEV	rs577618094	rs190920272	FALSE	chr20:58398190	Cause of death: asthma, unspecified	Neale B	UKBB	European	2017	T	C	intron	PHACTR3	0.07641	0.009599	1.963e-15	Neale-B_UKBB_EUR_2017
ALL	RATIO	rs76681063	rs62197768	FALSE	chr20:6156362	Cause of death: asthma, unspecified	Neale B	UKBB	European	2017	T	G	intergenic	TARDBPP1	0.03838	0.003983	7.62e-22	Neale-B_UKBB_EUR_2017
ALL	RATIO	rs74961455	rs185408211	FALSE	chr21:18679707	Cause of death: asthma, unspecified	Neale B	UKBB	European	2017	A	G	intergenic	AP000457.2	0.06168	0.008914	4.93e-12	Neale-B_UKBB_EUR_2017
AA	FEV	rs575732714	rs769355425	FALSE	chr21:19895365	Cause of death: asthma, unspecified	Neale B	UKBB	European	2017	A	G	intergenic	AL109763.1	0.09055	0.01037	3.135e-18	Neale-B_UKBB_EUR_2017
AA	FEV	rs149820286	rs539422696	FALSE	chr21:20740645	Cause of death: asthma, unspecified	Neale B	UKBB	European	2017	A	C	intergenic	RNU1-139P	-0.04374	0.007219	1.439e-09	Neale-B_UKBB_EUR_2017
AA	RATIO	rs201007009	rs186500868	FALSE	chr21:28500360	Cause of death: asthma, unspecified	Neale B	UKBB	European	2017	T	G	intergenic	GPX1P2	0.05261	0.007906	3.045e-11	Neale-B_UKBB_EUR_2017
AA	FEV	rs199898805	rs543072587	FALSE	chr21:34513792	Cause of death: asthma, unspecified	Neale B	UKBB	European	2017	T	G	intergenic	AP000290.7	-0.04587	0.005241	2.55e-18	Neale-B_UKBB_EUR_2017
AA	FEV	rs75115548	rs535621280	FALSE	chr21:42928308	Cause of death: asthma, unspecified	Neale B	UKBB	European	2017	T	C	downstream	AP001610.9	0.08426	0.01003	5.081e-17	Neale-B_UKBB_EUR_2017
AA	RATIO	rs553791356	rs192531517	FALSE	chr21:45847688	Cause of death: asthma, unspecified	Neale B	UKBB	European	2017	A	G	intron	TRPM2	0.04982	0.005468	1.023e-19	Neale-B_UKBB_EUR_2017
AA	RATIO	rs563960382	rs538705118	FALSE	chr22:23001880	Cause of death: asthma, unspecified	Neale B	UKBB	European	2017	A	G	upstream	IGLV3-29	0.05932	0.009246	1.486e-10	Neale-B_UKBB_EUR_2017
AA	RATIO	rs28613854	rs190204483	FALSE	chr22:32264660	Cause of death: asthma, unspecified	Neale B	UKBB	European	2017	T	G	intron	DEPDC5	0.03928	0.005455	6.552e-13	Neale-B_UKBB_EUR_2017
AA	FEV	rs75267345	rs140260461	FALSE	chr22:40147265	Cause of death: asthma, unspecified	Neale B	UKBB	European	2017	A	G	intron	ENTHD1	-0.01967	0.002575	2.442e-14	Neale-B_UKBB_EUR_2017
AA	FVC	rs550254690	rs142994063	FALSE	chr22:42654277	Cause of death: asthma, unspecified	Neale B	UKBB	European	2017	A	C	intron	TCF20	0.05962	0.009473	3.277e-10	Neale-B_UKBB_EUR_2017
AA	FEV	rs550254690	rs142994063	FALSE	chr22:42654277	Cause of death: asthma, unspecified	Neale B	UKBB	European	2017	A	C	intron	TCF20	0.05962	0.009473	3.277e-10	Neale-B_UKBB_EUR_2017
AA	RATIO	rs61250960	rs552535638	FALSE	chr22:44316795	Cause of death: asthma, unspecified	Neale B	UKBB	European	2017	T	C	upstream	PNPLA3	0.08245	0.009971	1.577e-16	Neale-B_UKBB_EUR_2017
AA	FEV	rs4253665	rs186162821	FALSE	chr22:46923372	Cause of death: asthma, unspecified	Neale B	UKBB	European	2017	A	G	intron	CELSR1	0.05569	0.008311	2.228e-11	Neale-B_UKBB_EUR_2017
AA	RATIO	rs148758689	rs191400491	FALSE	chr22:47945180	Cause of death: asthma, unspecified	Neale B	UKBB	European	2017	A	T	intergenic	LINC01644	0.04688	0.005358	2.608e-18	Neale-B_UKBB_EUR_2017
AA	FEV	rs76082528	rs138212614	FALSE	chr22:48497022	Cause of death: asthma, unspecified	Neale B	UKBB	European	2017	T	C	intergenic	LL22NC03-121E8.4	0.07343	0.009359	4.875e-15	Neale-B_UKBB_EUR_2017
AA	FVC	rs142703236	rs534099850	FALSE	chr22:50213256	Cause of death: asthma, unspecified	Neale B	UKBB	European	2017	A	G	intron	BRD1	0.0631	0.008732	5.47e-13	Neale-B_UKBB_EUR_2017
AA	RATIO	rs116075063	rs186902063	FALSE	chr3:102989759	Cause of death: asthma, unspecified	Neale B	UKBB	European	2017	A	T	intergenic	NDUFA4P2	0.02811	0.004253	4.082e-11	Neale-B_UKBB_EUR_2017
AA	FEV	rs555325577	rs559386563	FALSE	chr3:103979303	Cause of death: asthma, unspecified	Neale B	UKBB	European	2017	A	C	intergenic	RAP1BP2	0.08111	0.009829	1.808e-16	Neale-B_UKBB_EUR_2017
AA	FVC	rs555325577	rs559386563	FALSE	chr3:103979303	Cause of death: asthma, unspecified	Neale B	UKBB	European	2017	A	C	intergenic	RAP1BP2	0.08111	0.009829	1.808e-16	Neale-B_UKBB_EUR_2017
AA	RATIO	rs547073591	rs572287390	FALSE	chr3:105810719	Cause of death: asthma, unspecified	Neale B	UKBB	European	2017	A	C	intergenic	CBLB	-0.1269	0.008578	7.36e-49	Neale-B_UKBB_EUR_2017
AA	RATIO	rs574543239	rs185725026	FALSE	chr3:117364945	Cause of death: asthma, unspecified	Neale B	UKBB	European	2017	T	C	intergenic	RP11-384F7.2	-0.07522	0.009461	2.129e-15	Neale-B_UKBB_EUR_2017
AA	FVC	rs574543239	rs185725026	FALSE	chr3:117364945	Cause of death: asthma, unspecified	Neale B	UKBB	European	2017	T	C	intergenic	RP11-384F7.2	-0.07522	0.009461	2.129e-15	Neale-B_UKBB_EUR_2017
AA	FVC	rs370728663	rs562147150	FALSE	chr3:119364156	Cause of death: asthma, unspecified	Neale B	UKBB	European	2017	T	G	intron	POPDC2	-0.086	0.01014	2.587e-17	Neale-B_UKBB_EUR_2017
AA	RATIO	rs370728663	rs562147150	FALSE	chr3:119364156	Cause of death: asthma, unspecified	Neale B	UKBB	European	2017	T	G	intron	POPDC2	-0.086	0.01014	2.587e-17	Neale-B_UKBB_EUR_2017
AA	RATIO	rs59676831	rs183210185	FALSE	chr3:133007961	Cause of death: asthma, unspecified	Neale B	UKBB	European	2017	A	G	intron	TMEM108	0.07883	0.009773	8.378e-16	Neale-B_UKBB_EUR_2017
AA	FVC	rs59676831	rs183210185	FALSE	chr3:133007961	Cause of death: asthma, unspecified	Neale B	UKBB	European	2017	A	G	intron	TMEM108	0.07883	0.009773	8.378e-16	Neale-B_UKBB_EUR_2017
AA	RATIO	rs144006664	rs139580466	FALSE	chr3:134263353	Cause of death: asthma, unspecified	Neale B	UKBB	European	2017	T	C	intron	CEP63	0.05982	0.008505	2.186e-12	Neale-B_UKBB_EUR_2017
AA	FEV	rs560127133	rs553892408	FALSE	chr3:143628019	Cause of death: asthma, unspecified	Neale B	UKBB	European	2017	A	G	intergenic	RP11-8J23.1	0.04057	0.005043	9.979e-16	Neale-B_UKBB_EUR_2017
AA	RATIO	rs562348111	rs190589151	FALSE	chr3:154449500	Cause of death: asthma, unspecified	Neale B	UKBB	European	2017	T	C	intergenic	RPL9P15	-0.1146	0.01168	1.436e-22	Neale-B_UKBB_EUR_2017
AA	FEV	rs553905319	rs562880035	FALSE	chr3:155541693	Cause of death: asthma, unspecified	Neale B	UKBB	European	2017	A	G	3_prime_UTR	SLC33A1	0.05181	0.007949	7.613e-11	Neale-B_UKBB_EUR_2017
AA	FVC	rs553905319	rs562880035	FALSE	chr3:155541693	Cause of death: asthma, unspecified	Neale B	UKBB	European	2017	A	G	3_prime_UTR	SLC33A1	0.05181	0.007949	7.613e-11	Neale-B_UKBB_EUR_2017
ALL	RATIO	rs73875952	rs545532205	FALSE	chr3:161752733	Cause of death: asthma, unspecified	Neale B	UKBB	European	2017	A	G	intergenic	RP11-774I5.1	0.09824	0.01076	8.72e-20	Neale-B_UKBB_EUR_2017
AA	RATIO	rs559404762	rs545532205	FALSE	chr3:161752733	Cause of death: asthma, unspecified	Neale B	UKBB	European	2017	A	G	intergenic	RP11-774I5.1	0.09824	0.01076	8.719e-20	Neale-B_UKBB_EUR_2017
AA	RATIO	rs573063833	rs764721035	FALSE	chr3:174574932	Cause of death: asthma, unspecified	Neale B	UKBB	European	2017	C	G	intron	NAALADL2	0.05424	0.008102	2.32e-11	Neale-B_UKBB_EUR_2017
AA	RATIO	rs371377078	.	FALSE	chr3:180418961	Cause of death: asthma, unspecified	Neale B	UKBB	European	2017	T	C	intron	CCDC39	0.1341	0.01255	1.782e-26	Neale-B_UKBB_EUR_2017
AA	FVC	rs551850861	rs568983406	FALSE	chr3:183099460	Cause of death: asthma, unspecified	Neale B	UKBB	European	2017	T	C	intron	MCF2L2	-0.07334	0.01007	3.594e-13	Neale-B_UKBB_EUR_2017
EA	FEV	rs61751589	rs375091846	FALSE	chr3:18557005	Cause of death: asthma, unspecified	Neale B	UKBB	European	2017	T	C	intron	SATB1-AS1	-0.07276	0.009115	1.646e-15	Neale-B_UKBB_EUR_2017
AA	FEV	rs78405770	rs181739483	FALSE	chr3:187816059	Cause of death: asthma, unspecified	Neale B	UKBB	European	2017	A	T	intergenic	RP11-430L16.1	0.07497	0.009434	2.187e-15	Neale-B_UKBB_EUR_2017
AA	FEV	rs142295790	rs565434389	FALSE	chr3:189321000	Cause of death: asthma, unspecified	Neale B	UKBB	European	2017	T	C	intergenic	TP63	-0.07122	0.0092	1.109e-14	Neale-B_UKBB_EUR_2017
AA	RATIO	rs199904270	rs571710449	FALSE	chr3:195841093	Cause of death: asthma, unspecified	Neale B	UKBB	European	2017	A	G	intergenic	LINC00885	0.0661	0.008917	1.369e-13	Neale-B_UKBB_EUR_2017
ALL	FVC	rs139399765	rs193040270	FALSE	chr3:21058411	Cause of death: asthma, unspecified	Neale B	UKBB	European	2017	A	G	intron	RP11-901H12.1	-0.06623	0.008957	1.57e-13	Neale-B_UKBB_EUR_2017
EA	FEV	rs183190848	rs193040270	FALSE	chr3:21058411	Cause of death: asthma, unspecified	Neale B	UKBB	European	2017	A	G	intron	RP11-901H12.1	-0.06623	0.008957	1.566e-13	Neale-B_UKBB_EUR_2017
AA	RATIO	rs139399765	rs193040270	FALSE	chr3:21058411	Cause of death: asthma, unspecified	Neale B	UKBB	European	2017	A	G	intron	RP11-901H12.1	-0.06623	0.008957	1.566e-13	Neale-B_UKBB_EUR_2017
AA	FVC	rs139399765	rs193040270	FALSE	chr3:21058411	Cause of death: asthma, unspecified	Neale B	UKBB	European	2017	A	G	intron	RP11-901H12.1	-0.06623	0.008957	1.566e-13	Neale-B_UKBB_EUR_2017
AA	FEV	rs55700075	rs562124697	FALSE	chr3:21805349	Cause of death: asthma, unspecified	Neale B	UKBB	European	2017	A	C	intron	ZNF385D	-0.0675	0.008976	6.113e-14	Neale-B_UKBB_EUR_2017
AA	FVC	rs142276446	rs542155277	FALSE	chr3:30625433	Cause of death: asthma, unspecified	Neale B	UKBB	European	2017	T	C	intergenic	TGFBR2	0.05799	0.008331	3.676e-12	Neale-B_UKBB_EUR_2017
AA	RATIO	rs148757682	rs766086725	FALSE	chr3:35495163	Cause of death: asthma, unspecified	Neale B	UKBB	European	2017	A	G	intergenic	ARPP21	0.09305	0.01048	8.174e-19	Neale-B_UKBB_EUR_2017
AA	FVC	rs9838003	rs185526686	FALSE	chr3:37838470	Cause of death: asthma, unspecified	Neale B	UKBB	European	2017	T	C	intron	ITGA9	0.0505	0.007791	9.635e-11	Neale-B_UKBB_EUR_2017
AA	RATIO	rs138441009	rs575274893	FALSE	chr3:65984740	Cause of death: asthma, unspecified	Neale B	UKBB	European	2017	A	T	intron	MAGI1	0.05973	0.00851	2.416e-12	Neale-B_UKBB_EUR_2017
AA	FVC	rs34389197	rs753014739	FALSE	chr3:67045752	Cause of death: asthma, unspecified	Neale B	UKBB	European	2017	A	G	upstream	KBTBD8	-0.07353	0.01038	1.561e-12	Neale-B_UKBB_EUR_2017
ALL	RATIO	rs12493584	rs553628286	FALSE	chr3:74192690	Cause of death: asthma, unspecified	Neale B	UKBB	European	2017	A	C	intergenic	AKR1B1P2	-0.05541	0.008255	2.06e-11	Neale-B_UKBB_EUR_2017
AA	RATIO	rs529171278	rs192393431	FALSE	chr3:77963454	Cause of death: asthma, unspecified	Neale B	UKBB	European	2017	T	C	intergenic	AC134729.1	0.07021	0.009107	1.427e-14	Neale-B_UKBB_EUR_2017
ALL	RATIO	rs149963074	rs182343867	FALSE	chr3:99630069	Cause of death: asthma, unspecified	Neale B	UKBB	European	2017	A	G	intron	FILIP1L	-0.0662	0.008888	1.06e-13	Neale-B_UKBB_EUR_2017
AA	FEV	rs184585547	rs182343867	FALSE	chr3:99630069	Cause of death: asthma, unspecified	Neale B	UKBB	European	2017	A	G	intron	FILIP1L	-0.0662	0.008888	1.055e-13	Neale-B_UKBB_EUR_2017
ALL	FEV	rs535134972	rs192025283	FALSE	chr4:109305446	Cause of death: asthma, unspecified	Neale B	UKBB	European	2017	A	G	intergenic	RPSAP34	0.03327	0.00387	9.83e-18	Neale-B_UKBB_EUR_2017
AA	FVC	rs138546049	rs183519477	FALSE	chr4:115798279	Cause of death: asthma, unspecified	Neale B	UKBB	European	2017	A	G	intron	NDST4	0.07537	0.006656	1.734e-29	Neale-B_UKBB_EUR_2017
AA	FEV	rs138546049	rs183519477	FALSE	chr4:115798279	Cause of death: asthma, unspecified	Neale B	UKBB	European	2017	A	G	intron	NDST4	0.07537	0.006656	1.734e-29	Neale-B_UKBB_EUR_2017
AA	FVC	rs560663219	rs546995988	FALSE	chr4:11923886	Cause of death: asthma, unspecified	Neale B	UKBB	European	2017	T	C	downstream	RP11-1J7.1	0.0994	0.007629	2.129e-38	Neale-B_UKBB_EUR_2017
AA	FVC	rs75269797	rs535177135	FALSE	chr4:122529736	Cause of death: asthma, unspecified	Neale B	UKBB	European	2017	A	C	intergenic	ANXA5	0.0598	0.00846	1.704e-12	Neale-B_UKBB_EUR_2017
AA	RATIO	rs369095991	rs560263031	FALSE	chr4:134838146	Cause of death: asthma, unspecified	Neale B	UKBB	European	2017	A	G	intron	RP11-427M20.1	0.06245	0.008635	5.213e-13	Neale-B_UKBB_EUR_2017
AA	FVC	rs552356110	rs550700640	FALSE	chr4:137779830	Cause of death: asthma, unspecified	Neale B	UKBB	European	2017	T	C	intron	RP11-138I17.1	0.03143	0.003643	7.67e-18	Neale-B_UKBB_EUR_2017
AA	FEV	rs552356110	rs550700640	FALSE	chr4:137779830	Cause of death: asthma, unspecified	Neale B	UKBB	European	2017	T	C	intron	RP11-138I17.1	0.03143	0.003643	7.67e-18	Neale-B_UKBB_EUR_2017
AA	RATIO	rs6814777	rs534696141	FALSE	chr4:144068597	Cause of death: asthma, unspecified	Neale B	UKBB	European	2017	T	C	intron	RP11-284M14.1	0.06981	0.009106	1.995e-14	Neale-B_UKBB_EUR_2017
AA	RATIO	rs182558371	rs181449950	FALSE	chr4:144239918	Cause of death: asthma, unspecified	Neale B	UKBB	European	2017	A	G	intron	RP11-364L4.3	0.0609	0.008519	9.55e-13	Neale-B_UKBB_EUR_2017
AA	FEV	rs541700510	rs545124079	FALSE	chr4:150473992	Cause of death: asthma, unspecified	Neale B	UKBB	European	2017	T	C	intron	RP11-526A4.1	0.04008	0.00724	3.188e-08	Neale-B_UKBB_EUR_2017
AA	FEV	rs557998134	rs192020906	FALSE	chr4:15381628	Cause of death: asthma, unspecified	Neale B	UKBB	European	2017	C	G	intron	C1QTNF7	0.03698	0.004731	6.135e-15	Neale-B_UKBB_EUR_2017
AA	RATIO	rs34278742	rs76730187	FALSE	chr4:169864449	Cause of death: asthma, unspecified	Neale B	UKBB	European	2017	T	G	intron	CBR4	0.01776	0.002711	6.124e-11	Neale-B_UKBB_EUR_2017
AA	RATIO	rs71244912	rs79131739	FALSE	chr4:172506847	Cause of death: asthma, unspecified	Neale B	UKBB	European	2017	A	G	intergenic	LINC02174	0.08858	0.01023	5.578e-18	Neale-B_UKBB_EUR_2017
AA	RATIO	rs199738380	rs191460049	FALSE	chr4:183007857	Cause of death: asthma, unspecified	Neale B	UKBB	European	2017	A	G	intron	AC108142.1	0.0758	0.008528	7.652e-19	Neale-B_UKBB_EUR_2017
AA	RATIO	rs150776262	rs764299488	FALSE	chr4:22145735	Cause of death: asthma, unspecified	Neale B	UKBB	European	2017	A	T	intron	RP11-17E2.2	0.05941	0.008498	2.964e-12	Neale-B_UKBB_EUR_2017
AA	FEV	rs76376709	rs147006626	FALSE	chr4:26374177	Cause of death: asthma, unspecified	Neale B	UKBB	European	2017	T	C	intron	RBPJ	0.05969	0.008497	2.338e-12	Neale-B_UKBB_EUR_2017
AA	FEV	rs138466060	rs530078631	FALSE	chr4:30538237	Cause of death: asthma, unspecified	Neale B	UKBB	European	2017	T	C	intergenic	PCDH7	-0.05686	0.005889	6.238e-22	Neale-B_UKBB_EUR_2017
AA	RATIO	rs138466060	rs530078631	FALSE	chr4:30538237	Cause of death: asthma, unspecified	Neale B	UKBB	European	2017	T	C	intergenic	PCDH7	-0.05686	0.005889	6.238e-22	Neale-B_UKBB_EUR_2017
AA	RATIO	rs562151542	rs62338808	FALSE	chr4:53663022	Cause of death: asthma, unspecified	Neale B	UKBB	European	2017	T	G	intron	LINC01618	0.05919	0.008393	1.911e-12	Neale-B_UKBB_EUR_2017
AA	FVC	rs73795137	rs567283965	FALSE	chr4:5833063	Cause of death: asthma, unspecified	Neale B	UKBB	European	2017	A	G	intron	CRMP1	-0.04607	0.007454	6.742e-10	Neale-B_UKBB_EUR_2017
ALL	FEV	rs111351387	rs577952206	FALSE	chr4:72895199	Cause of death: asthma, unspecified	Neale B	UKBB	European	2017	C	G	upstream	NPFFR2	-0.07337	0.009556	1.83e-14	Neale-B_UKBB_EUR_2017
AA	FEV	rs111351387	rs577952206	FALSE	chr4:72895199	Cause of death: asthma, unspecified	Neale B	UKBB	European	2017	C	G	upstream	NPFFR2	-0.07337	0.009556	1.827e-14	Neale-B_UKBB_EUR_2017
AA	FVC	rs111351387	rs577952206	FALSE	chr4:72895199	Cause of death: asthma, unspecified	Neale B	UKBB	European	2017	C	G	upstream	NPFFR2	-0.07337	0.009556	1.827e-14	Neale-B_UKBB_EUR_2017
AA	RATIO	rs4252807	rs141790974	FALSE	chr4:77757332	Cause of death: asthma, unspecified	Neale B	UKBB	European	2017	T	C	intergenic	AC104687.1	0.02938	0.003804	1.266e-14	Neale-B_UKBB_EUR_2017
AA	FVC	rs541613145	rs145416240	FALSE	chr4:84337245	Cause of death: asthma, unspecified	Neale B	UKBB	European	2017	A	G	intron	HELQ	0.05553	0.008148	1.012e-11	Neale-B_UKBB_EUR_2017
AA	FEV	rs541613145	rs145416240	FALSE	chr4:84337245	Cause of death: asthma, unspecified	Neale B	UKBB	European	2017	A	G	intron	HELQ	0.05553	0.008148	1.012e-11	Neale-B_UKBB_EUR_2017
AA	FVC	rs32137	rs151099301	FALSE	chr5:11573366	Cause of death: asthma, unspecified	Neale B	UKBB	European	2017	A	G	intron	CTNND2	-0.02598	0.004267	1.19e-09	Neale-B_UKBB_EUR_2017
AA	FVC	rs531825906	rs571235494	FALSE	chr5:116803683	Cause of death: asthma, unspecified	Neale B	UKBB	European	2017	T	C	intron	LINC00992	0.05463	0.008071	1.388e-11	Neale-B_UKBB_EUR_2017
AA	RATIO	rs17151153	rs78747232	FALSE	chr5:122929365	Cause of death: asthma, unspecified	Neale B	UKBB	European	2017	A	T	intron	CSNK1G3	-0.02443	0.003859	2.575e-10	Neale-B_UKBB_EUR_2017
EA	RATIO	rs115062513	rs551535592	FALSE	chr5:126972741	Cause of death: asthma, unspecified	Neale B	UKBB	European	2017	C	G	intergenic	CTXN3	-0.06216	0.008603	5.46e-13	Neale-B_UKBB_EUR_2017
EA	FEV	rs187874493	rs10039646	FALSE	chr5:129530047	Cause of death: asthma, unspecified	Neale B	UKBB	European	2017	A	G	intergenic	CHSY3	-0.09522	0.008564	1.694e-28	Neale-B_UKBB_EUR_2017
AA	FEV	rs368967832	rs149575852	FALSE	chr5:134965760	Cause of death: asthma, unspecified	Neale B	UKBB	European	2017	T	C	intron	CTC-321K16.1	0.06141	0.009006	9.85e-12	Neale-B_UKBB_EUR_2017
ALL	FEV	rs114094867	rs62340547	FALSE	chr5:13953267	Cause of death: asthma, unspecified	Neale B	UKBB	European	2017	A	G	intergenic	DNAH5	0.0793	0.009703	3.52e-16	Neale-B_UKBB_EUR_2017
AA	RATIO	rs552397783	rs577126943	FALSE	chr5:142880205	Cause of death: asthma, unspecified	Neale B	UKBB	European	2017	T	C	intron	CTD-2050E21.1	0.05619	0.008191	7.4e-12	Neale-B_UKBB_EUR_2017
AA	RATIO	rs540116913	rs552121416	FALSE	chr5:143140181	Cause of death: asthma, unspecified	Neale B	UKBB	European	2017	A	G	intron	CTB-57H20.1	0.06852	0.009111	6.071e-14	Neale-B_UKBB_EUR_2017
AA	RATIO	rs568194188	rs748039599	FALSE	chr5:151165099	Cause of death: asthma, unspecified	Neale B	UKBB	European	2017	A	C	intron	G3BP1	-0.05218	0.007932	5.038e-11	Neale-B_UKBB_EUR_2017
AA	RATIO	rs372313777	rs79322206	FALSE	chr5:174333636	Cause of death: asthma, unspecified	Neale B	UKBB	European	2017	T	C	intergenic	LINC01951	0.06448	0.008815	2.826e-13	Neale-B_UKBB_EUR_2017
AA	FEV	rs572805660	rs189764253	FALSE	chr5:176380593	Cause of death: asthma, unspecified	Neale B	UKBB	European	2017	T	C	intron	UIMC1	-0.05195	0.008217	2.724e-10	Neale-B_UKBB_EUR_2017
AA	FVC	rs572805660	rs189764253	FALSE	chr5:176380593	Cause of death: asthma, unspecified	Neale B	UKBB	European	2017	T	C	intron	UIMC1	-0.05195	0.008217	2.724e-10	Neale-B_UKBB_EUR_2017
AA	RATIO	rs191577955	rs547556555	FALSE	chr5:18938913	Cause of death: asthma, unspecified	Neale B	UKBB	European	2017	A	C	intergenic	RP11-124N3.3	0.06315	0.008681	3.827e-13	Neale-B_UKBB_EUR_2017
AA	RATIO	rs529980038	rs555930935	FALSE	chr5:22706106	Cause of death: asthma, unspecified	Neale B	UKBB	European	2017	A	G	intron	CDH12	-0.09011	0.01032	3.143e-18	Neale-B_UKBB_EUR_2017
ALL	RATIO	rs77124964	rs180758114	FALSE	chr5:25334560	Cause of death: asthma, unspecified	Neale B	UKBB	European	2017	A	G	intergenic	RP11-184E9.2	0.0819	0.009902	1.55e-16	Neale-B_UKBB_EUR_2017
AA	RATIO	rs576329035	rs577101296	FALSE	chr5:2654075	Cause of death: asthma, unspecified	Neale B	UKBB	European	2017	A	G	intergenic	LSINCT5	-0.04817	0.005852	2.146e-16	Neale-B_UKBB_EUR_2017
AA	FVC	rs369887572	rs778570500	FALSE	chr5:34825739	Cause of death: asthma, unspecified	Neale B	UKBB	European	2017	T	C	intron	RAI14	0.126	0.0111	1.225e-29	Neale-B_UKBB_EUR_2017
AA	RATIO	rs34689507	rs529851810	FALSE	chr5:54325148	Cause of death: asthma, unspecified	Neale B	UKBB	European	2017	A	G	intron	GZMK	0.03875	0.006838	1.505e-08	Neale-B_UKBB_EUR_2017
AA	FEV	rs373255037	rs764887543	FALSE	chr5:84031552	Cause of death: asthma, unspecified	Neale B	UKBB	European	2017	T	C	intergenic	CTD-2269F5.1	-0.08501	0.01011	5.042e-17	Neale-B_UKBB_EUR_2017
ALL	RATIO	rs1205715	rs183516358	FALSE	chr5:9198071	Cause of death: asthma, unspecified	Neale B	UKBB	European	2017	A	T	intron	SEMA5A	-0.05944	0.006323	7.11e-21	Neale-B_UKBB_EUR_2017
AA	FEV	rs147876914	rs142471404	FALSE	chr5:97629032	Cause of death: asthma, unspecified	Neale B	UKBB	European	2017	A	G	intergenic	CH17-12M21.1	0.04986	0.005744	4.762e-18	Neale-B_UKBB_EUR_2017
AA	RATIO	rs147876914	rs142471404	FALSE	chr5:97629032	Cause of death: asthma, unspecified	Neale B	UKBB	European	2017	A	G	intergenic	CH17-12M21.1	0.04986	0.005744	4.762e-18	Neale-B_UKBB_EUR_2017
AA	FVC	rs73777553	rs192992391	FALSE	chr5:99806924	Cause of death: asthma, unspecified	Neale B	UKBB	European	2017	A	G	intron	CTD-2001C12.1	0.07947	0.01047	3.573e-14	Neale-B_UKBB_EUR_2017
ALL	RATIO	rs572153283	rs532392017	FALSE	chr6:102677375	Cause of death: asthma, unspecified	Neale B	UKBB	European	2017	A	G	intergenic	AP002530.2	0.083	0.009931	7.52e-17	Neale-B_UKBB_EUR_2017
AA	FEV	rs57770734	rs767400113	FALSE	chr6:106939926	Cause of death: asthma, unspecified	Neale B	UKBB	European	2017	T	C	intron	AIM1	-0.03763	0.006709	2.108e-08	Neale-B_UKBB_EUR_2017
AA	FEV	rs3215022	rs182418848	FALSE	chr6:129439582	Cause of death: asthma, unspecified	Neale B	UKBB	European	2017	T	C	intron	LAMA2	-0.1437	0.01295	2.086e-28	Neale-B_UKBB_EUR_2017
AA	RATIO	rs111880559	rs183173409	FALSE	chr6:129862931	Cause of death: asthma, unspecified	Neale B	UKBB	European	2017	T	C	intron	RP1-69D17.4	0.07276	0.009343	7.711e-15	Neale-B_UKBB_EUR_2017
AA	FEV	rs111880559	rs183173409	FALSE	chr6:129862931	Cause of death: asthma, unspecified	Neale B	UKBB	European	2017	T	C	intron	RP1-69D17.4	0.07276	0.009343	7.711e-15	Neale-B_UKBB_EUR_2017
AA	FEV	rs78109060	rs181977884	FALSE	chr6:170480262	Cause of death: asthma, unspecified	Neale B	UKBB	European	2017	A	G	downstream	RP11-302L19.1	0.04116	0.005562	1.509e-13	Neale-B_UKBB_EUR_2017
AA	RATIO	rs529615148	rs775503679	FALSE	chr6:1767339	Cause of death: asthma, unspecified	Neale B	UKBB	European	2017	C	G	intron	GMDS	-0.04811	0.005348	2.903e-19	Neale-B_UKBB_EUR_2017
AA	FEV	rs77365358	rs186065412	FALSE	chr6:21599313	Cause of death: asthma, unspecified	Neale B	UKBB	European	2017	A	T	downstream	SOX4	-0.08557	0.01024	7.584e-17	Neale-B_UKBB_EUR_2017
ALL	FEV	rs75845847	rs570102087	FALSE	chr6:24023400	Cause of death: asthma, unspecified	Neale B	UKBB	European	2017	A	G	intergenic	HNRNPA1P58	0.06028	0.005985	1.03e-23	Neale-B_UKBB_EUR_2017
ALL	FEV	rs11403813	rs184076268	FALSE	chr6:35884373	Cause of death: asthma, unspecified	Neale B	UKBB	European	2017	T	C	intron	SRPK1	-0.06675	0.008905	7.34e-14	Neale-B_UKBB_EUR_2017
ALL	FVC	rs11403813	rs184076268	FALSE	chr6:35884373	Cause of death: asthma, unspecified	Neale B	UKBB	European	2017	T	C	intron	SRPK1	-0.06675	0.008905	7.34e-14	Neale-B_UKBB_EUR_2017
ALL	FVC	rs73732339	rs193267723	FALSE	chr6:40197114	Cause of death: asthma, unspecified	Neale B	UKBB	European	2017	A	T	intergenic	RP11-552E20.1	0.07526	0.009475	2.25e-15	Neale-B_UKBB_EUR_2017
AA	FEV	rs7761337	rs772724212	FALSE	chr6:4312402	Cause of death: asthma, unspecified	Neale B	UKBB	European	2017	A	G	intergenic	RP3-527G5.1	0.06607	0.009005	2.421e-13	Neale-B_UKBB_EUR_2017
AA	RATIO	rs546251248	rs559446817	FALSE	chr6:44478056	Cause of death: asthma, unspecified	Neale B	UKBB	European	2017	A	G	intergenic	RP3-449H6.1	-0.1232	0.01204	2.052e-24	Neale-B_UKBB_EUR_2017
AA	RATIO	rs547392949	rs62410752	FALSE	chr6:48771269	Cause of death: asthma, unspecified	Neale B	UKBB	European	2017	C	G	intergenic	AL391538.1	-0.05716	0.009097	3.504e-10	Neale-B_UKBB_EUR_2017
ALL	FEV	rs559126463	rs556304551	FALSE	chr6:55546807	Cause of death: asthma, unspecified	Neale B	UKBB	European	2017	A	G	upstream	RP11-228O6.2	-0.04158	0.007161	6.61e-09	Neale-B_UKBB_EUR_2017
AA	RATIO	rs559126463	rs556304551	FALSE	chr6:55546807	Cause of death: asthma, unspecified	Neale B	UKBB	European	2017	A	G	upstream	RP11-228O6.2	-0.04158	0.007161	6.609e-09	Neale-B_UKBB_EUR_2017
AA	FEV	rs559126463	rs556304551	FALSE	chr6:55546807	Cause of death: asthma, unspecified	Neale B	UKBB	European	2017	A	G	upstream	RP11-228O6.2	-0.04158	0.007161	6.609e-09	Neale-B_UKBB_EUR_2017
AA	FEV	rs540182467	rs188317219	FALSE	chr6:62764217	Cause of death: asthma, unspecified	Neale B	UKBB	European	2017	T	C	intron	KHDRBS2	0.0448	0.007435	1.765e-09	Neale-B_UKBB_EUR_2017
ALL	FVC	rs78349759	rs569941735	FALSE	chr6:84784379	Cause of death: asthma, unspecified	Neale B	UKBB	European	2017	A	G	intron	MRAP2	-0.05102	0.007827	7.57e-11	Neale-B_UKBB_EUR_2017
AA	FEV	rs77056508	rs760628740	FALSE	chr6:85047243	Cause of death: asthma, unspecified	Neale B	UKBB	European	2017	T	C	intergenic	LINC01611	-0.05668	0.008227	6.055e-12	Neale-B_UKBB_EUR_2017
AA	FVC	rs77056508	rs760628740	FALSE	chr6:85047243	Cause of death: asthma, unspecified	Neale B	UKBB	European	2017	T	C	intergenic	LINC01611	-0.05668	0.008227	6.055e-12	Neale-B_UKBB_EUR_2017
AA	RATIO	rs202247066	rs185158053	FALSE	chr6:92591405	Cause of death: asthma, unspecified	Neale B	UKBB	European	2017	T	G	intergenic	RP11-40G16.1	0.05947	0.008399	1.562e-12	Neale-B_UKBB_EUR_2017
AA	FEV	rs149864635	rs147704076	FALSE	chr6:97381240	Cause of death: asthma, unspecified	Neale B	UKBB	European	2017	A	G	intron	KLHL32	0.05802	0.00836	4.25e-12	Neale-B_UKBB_EUR_2017
AA	RATIO	rs138137015	rs761579144	FALSE	chr7:108970563	Cause of death: asthma, unspecified	Neale B	UKBB	European	2017	A	C	upstream	AC002386.1	-0.1351	0.01311	1.017e-24	Neale-B_UKBB_EUR_2017
ALL	FVC	rs370750772	rs565234836	FALSE	chr7:137992016	Cause of death: asthma, unspecified	Neale B	UKBB	European	2017	A	T	intergenic	AC008155.2	-0.05915	0.008463	3e-12	Neale-B_UKBB_EUR_2017
AA	FEV	rs143624225	rs563433645	FALSE	chr7:14253595	Cause of death: asthma, unspecified	Neale B	UKBB	European	2017	T	C	intron	DGKB	0.05484	0.008115	1.51e-11	Neale-B_UKBB_EUR_2017
AA	RATIO	rs575446155	rs200541995	FALSE	chr7:14299040	Cause of death: asthma, unspecified	Neale B	UKBB	European	2017	A	C	intron	DGKB	-0.04686	0.007526	5.023e-10	Neale-B_UKBB_EUR_2017
AA	RATIO	rs545279086	rs544499425	FALSE	chr7:147553865	Cause of death: asthma, unspecified	Neale B	UKBB	European	2017	T	C	intron	CNTNAP2	0.06337	0.009011	2.203e-12	Neale-B_UKBB_EUR_2017
AA	FVC	rs114864927	rs533922984	FALSE	chr7:151569759	Cause of death: asthma, unspecified	Neale B	UKBB	European	2017	A	G	intron	PRKAG2	0.07568	0.00959	3.389e-15	Neale-B_UKBB_EUR_2017
AA	RATIO	rs55915437	rs114613579	FALSE	chr7:157411621	Cause of death: asthma, unspecified	Neale B	UKBB	European	2017	A	C	intron	PTPRN2	0.09296	0.01162	1.422e-15	Neale-B_UKBB_EUR_2017
AA	RATIO	rs80059393	rs577530076	FALSE	chr7:24218712	Cause of death: asthma, unspecified	Neale B	UKBB	European	2017	A	G	intergenic	AC004485.3	-0.0617	0.008574	6.78e-13	Neale-B_UKBB_EUR_2017
AA	FEV	rs115707824	rs576473128	FALSE	chr7:27890216	Cause of death: asthma, unspecified	Neale B	UKBB	European	2017	A	G	intron	JAZF1	0.0564	0.008196	6.399e-12	Neale-B_UKBB_EUR_2017
EA	RATIO	rs1420157	rs190261308	FALSE	chr7:33351293	Cause of death: asthma, unspecified	Neale B	UKBB	European	2017	A	G	intron	BBS9	0.09724	0.007547	1.366e-37	Neale-B_UKBB_EUR_2017
AA	FEV	rs570898349	rs187146100	FALSE	chr7:48008351	Cause of death: asthma, unspecified	Neale B	UKBB	European	2017	T	G	intron	HUS1	-0.06994	0.006628	7.429e-26	Neale-B_UKBB_EUR_2017
AA	RATIO	rs145358292	rs187146100	FALSE	chr7:48008351	Cause of death: asthma, unspecified	Neale B	UKBB	European	2017	T	G	intron	HUS1	-0.06994	0.006628	7.429e-26	Neale-B_UKBB_EUR_2017
AA	RATIO	rs147538444	rs547909326	FALSE	chr7:53274018	Cause of death: asthma, unspecified	Neale B	UKBB	European	2017	C	G	intergenic	HAUS6P1	-0.06424	0.008762	2.511e-13	Neale-B_UKBB_EUR_2017
EA	FEV	rs113816940	rs537797004	FALSE	chr7:55747332	Cause of death: asthma, unspecified	Neale B	UKBB	European	2017	A	T	upstream	RP11-310H4.6	-0.07857	0.009673	5.269e-16	Neale-B_UKBB_EUR_2017
AA	RATIO	rs149684930	rs184115147	FALSE	chr7:67123246	Cause of death: asthma, unspecified	Neale B	UKBB	European	2017	T	G	intergenic	MTCO3P41	0.05407	0.008043	1.916e-11	Neale-B_UKBB_EUR_2017
AA	FEV	rs140648793	rs549264257	FALSE	chr7:67840774	Cause of death: asthma, unspecified	Neale B	UKBB	European	2017	T	C	intergenic	RP5-945F2.3	0.07828	0.009653	5.881e-16	Neale-B_UKBB_EUR_2017
ALL	FEV	rs150709492	rs567054063	FALSE	chr7:8503532	Cause of death: asthma, unspecified	Neale B	UKBB	European	2017	T	C	intron	NXPH1	0.05972	0.009055	4.54e-11	Neale-B_UKBB_EUR_2017
AA	FEV	rs555331542	rs537067010	FALSE	chr7:8692696	Cause of death: asthma, unspecified	Neale B	UKBB	European	2017	C	G	intron	NXPH1	-0.04948	0.007725	1.583e-10	Neale-B_UKBB_EUR_2017
AA	FEV	rs540006457	rs575164598	FALSE	chr7:89132715	Cause of death: asthma, unspecified	Neale B	UKBB	European	2017	A	C	intergenic	AC002383.2	0.04841	0.005985	7.028e-16	Neale-B_UKBB_EUR_2017
AA	FEV	rs536389489	rs530747708	FALSE	chr7:97955004	Cause of death: asthma, unspecified	Neale B	UKBB	European	2017	T	C	intron	BAIAP2L1	-0.0789	0.009726	5.713e-16	Neale-B_UKBB_EUR_2017
AA	FEV	rs533036823	rs540336531	FALSE	chr8:101572759	Cause of death: asthma, unspecified	Neale B	UKBB	European	2017	A	G	upstream	ANKRD46	0.08438	0.008541	7.002e-23	Neale-B_UKBB_EUR_2017
AA	RATIO	rs565247391	rs542483301	FALSE	chr8:102322662	Cause of death: asthma, unspecified	Neale B	UKBB	European	2017	T	C	downstream	RNU7-67P	0.09304	0.01122	1.288e-16	Neale-B_UKBB_EUR_2017
AA	RATIO	rs143556659	rs191537762	FALSE	chr8:110357260	Cause of death: asthma, unspecified	Neale B	UKBB	European	2017	T	G	3_prime_UTR	ENY2	-0.07539	0.009491	2.253e-15	Neale-B_UKBB_EUR_2017
AA	RATIO	rs554115596	rs191537762	FALSE	chr8:110357260	Cause of death: asthma, unspecified	Neale B	UKBB	European	2017	T	G	3_prime_UTR	ENY2	-0.07539	0.009491	2.253e-15	Neale-B_UKBB_EUR_2017
ALL	RATIO	rs2921778	rs139109705	FALSE	chr8:118143076	Cause of death: asthma, unspecified	Neale B	UKBB	European	2017	T	C	intron	SLC30A8	-0.06405	0.006239	1.43e-24	Neale-B_UKBB_EUR_2017
AA	RATIO	rs2921778	rs139109705	FALSE	chr8:118143076	Cause of death: asthma, unspecified	Neale B	UKBB	European	2017	T	C	intron	SLC30A8	-0.06405	0.006239	1.431e-24	Neale-B_UKBB_EUR_2017
AA	FEV	rs11988179	rs183667234	FALSE	chr8:124731033	Cause of death: asthma, unspecified	Neale B	UKBB	European	2017	A	C	intron	ANXA13	0.07202	0.00652	3.744e-28	Neale-B_UKBB_EUR_2017
AA	FVC	rs563998128	rs191149053	FALSE	chr8:132797725	Cause of death: asthma, unspecified	Neale B	UKBB	European	2017	A	G	intergenic	CTD-2008O4.1	0.04895	0.007946	7.627e-10	Neale-B_UKBB_EUR_2017
AA	RATIO	rs1542191	rs527559989	FALSE	chr8:143203684	Cause of death: asthma, unspecified	Neale B	UKBB	European	2017	A	C	intergenic	RP11-953B20.1	-0.04679	0.007502	4.707e-10	Neale-B_UKBB_EUR_2017
AA	FVC	rs111940952	rs774127777	FALSE	chr8:16718520	Cause of death: asthma, unspecified	Neale B	UKBB	European	2017	T	G	intron	RP11-13N12.1	-0.04985	0.007754	1.365e-10	Neale-B_UKBB_EUR_2017
AA	FVC	rs12678087	rs527398432	FALSE	chr8:1754614	Cause of death: asthma, unspecified	Neale B	UKBB	European	2017	T	C	downstream	CLN8	0.04321	0.005111	3.311e-17	Neale-B_UKBB_EUR_2017
AA	FEV	rs560378968	rs571575575	FALSE	chr8:20838581	Cause of death: asthma, unspecified	Neale B	UKBB	European	2017	T	C	intron	LINC02153	0.0539	0.005671	2.667e-21	Neale-B_UKBB_EUR_2017
AA	RATIO	rs370849233	rs145028679	FALSE	chr8:27071538	Cause of death: asthma, unspecified	Neale B	UKBB	European	2017	A	C	downstream	RP11-521M14.1	0.02619	0.003331	4.242e-15	Neale-B_UKBB_EUR_2017
AA	FVC	rs567540147	rs540090841	FALSE	chr8:28219111	Cause of death: asthma, unspecified	Neale B	UKBB	European	2017	C	G	intron	ZNF395	0.06084	0.008513	9.655e-13	Neale-B_UKBB_EUR_2017
AA	RATIO	rs563139834	rs540253956	FALSE	chr8:40085299	Cause of death: asthma, unspecified	Neale B	UKBB	European	2017	T	C	intergenic	RP11-470M17.2	0.06781	0.008993	5.241e-14	Neale-B_UKBB_EUR_2017
AA	RATIO	rs114260297	rs531569078	FALSE	chr8:55499373	Cause of death: asthma, unspecified	Neale B	UKBB	European	2017	T	C	intron	RP1	0.0652	0.008816	1.558e-13	Neale-B_UKBB_EUR_2017
AA	RATIO	rs150846134	rs183876932	FALSE	chr8:80636166	Cause of death: asthma, unspecified	Neale B	UKBB	European	2017	C	G	intergenic	HEY1	-0.03662	0.004729	1.083e-14	Neale-B_UKBB_EUR_2017
AA	FEV	rs529697173	rs150722677	FALSE	chr8:87553087	Cause of death: asthma, unspecified	Neale B	UKBB	European	2017	A	T	intron	CPNE3	0.0884	0.01023	6.709e-18	Neale-B_UKBB_EUR_2017
AA	FEV	rs551980272	rs555996439	FALSE	chr8:98387732	Cause of death: asthma, unspecified	Neale B	UKBB	European	2017	A	G	intergenic	U3	0.03681	0.004707	5.912e-15	Neale-B_UKBB_EUR_2017
AA	FVC	rs563180072	rs141889766	FALSE	chr9:110883572	Cause of death: asthma, unspecified	Neale B	UKBB	European	2017	T	G	intergenic	CHCHD4P2	-0.04665	0.005561	5.801e-17	Neale-B_UKBB_EUR_2017
AA	FEV	rs563180072	rs141889766	FALSE	chr9:110883572	Cause of death: asthma, unspecified	Neale B	UKBB	European	2017	T	G	intergenic	CHCHD4P2	-0.04665	0.005561	5.801e-17	Neale-B_UKBB_EUR_2017
AA	RATIO	rs112961998	rs575340071	FALSE	chr9:122198379	Cause of death: asthma, unspecified	Neale B	UKBB	European	2017	A	G	intergenic	RP11-295D22.1	0.05606	0.006033	1.936e-20	Neale-B_UKBB_EUR_2017
AA	FEV	rs148652557	rs183184790	FALSE	chr9:124916800	Cause of death: asthma, unspecified	Neale B	UKBB	European	2017	A	T	intron	NDUFA8	0.05289	0.007839	1.625e-11	Neale-B_UKBB_EUR_2017
AA	RATIO	rs77601872	rs186257756	FALSE	chr9:135428588	Cause of death: asthma, unspecified	Neale B	UKBB	European	2017	A	G	intron	CFAP77	0.04526	0.007383	9.241e-10	Neale-B_UKBB_EUR_2017
AA	RATIO	rs558470554	rs192423494	FALSE	chr9:16348174	Cause of death: asthma, unspecified	Neale B	UKBB	European	2017	A	G	intergenic	BNC2	0.07274	0.007383	9.131e-23	Neale-B_UKBB_EUR_2017
AA	RATIO	rs115482155	rs192423494	FALSE	chr9:16348174	Cause of death: asthma, unspecified	Neale B	UKBB	European	2017	A	G	intergenic	BNC2	0.07274	0.007383	9.131e-23	Neale-B_UKBB_EUR_2017
AA	FVC	rs191509514	rs545533256	FALSE	chr9:22183477	Cause of death: asthma, unspecified	Neale B	UKBB	European	2017	T	C	intergenic	RP11-408N14.1	-0.06926	0.009103	3.096e-14	Neale-B_UKBB_EUR_2017
ALL	FEV	rs139115060	rs79819991	FALSE	chr9:25110714	Cause of death: asthma, unspecified	Neale B	UKBB	European	2017	T	C	intergenic	RN7SKP120	-0.05499	0.008522	1.17e-10	Neale-B_UKBB_EUR_2017
ALL	FVC	rs139115060	rs79819991	FALSE	chr9:25110714	Cause of death: asthma, unspecified	Neale B	UKBB	European	2017	T	C	intergenic	RN7SKP120	-0.05499	0.008522	1.17e-10	Neale-B_UKBB_EUR_2017
AA	RATIO	rs62544433	rs565736582	FALSE	chr9:32991664	Cause of death: asthma, unspecified	Neale B	UKBB	European	2017	A	G	intron	APTX	-0.1111	0.008763	1.866e-36	Neale-B_UKBB_EUR_2017
AA	RATIO	rs57862396	rs565736582	FALSE	chr9:32991664	Cause of death: asthma, unspecified	Neale B	UKBB	European	2017	A	G	intron	APTX	-0.1111	0.008763	1.866e-36	Neale-B_UKBB_EUR_2017
ALL	FVC	rs79307397	rs533084706	FALSE	chr9:78978280	Cause of death: asthma, unspecified	Neale B	UKBB	European	2017	A	C	downstream	PCSK5	0.07822	0.009652	6.14e-16	Neale-B_UKBB_EUR_2017
ALL	FVC	rs540140520	rs147086696	FALSE	chr9:81768512	Cause of death: asthma, unspecified	Neale B	UKBB	European	2017	A	C	intergenic	RP11-165H23.1	0.0486	0.007693	2.82e-10	Neale-B_UKBB_EUR_2017
AA	FEV	rs540717806	rs573815206	FALSE	chr9:82009127	Cause of death: asthma, unspecified	Neale B	UKBB	European	2017	A	G	downstream	CHCHD2P9	0.05237	0.007981	5.674e-11	Neale-B_UKBB_EUR_2017
AA	FVC	rs540717806	rs573815206	FALSE	chr9:82009127	Cause of death: asthma, unspecified	Neale B	UKBB	European	2017	A	G	downstream	CHCHD2P9	0.05237	0.007981	5.674e-11	Neale-B_UKBB_EUR_2017
AA	RATIO	rs144391481	rs77090528	FALSE	chr9:9119122	Cause of death: asthma, unspecified	Neale B	UKBB	European	2017	T	C	intron	PTPRD	-0.06697	0.008006	7.127e-17	Neale-B_UKBB_EUR_2017
AA	RATIO	rs200267056	rs187939684	FALSE	chr1:112204369	Cause of death: chronic obstructive pulmonary disease with acute exacerbation, unspecified	Neale B	UKBB	European	2017	T	C	intron	RAP1A	0.1147	0.01518	4.593e-14	Neale-B_UKBB_EUR_2017
AA	RATIO	rs11393985	rs532874162	FALSE	chr1:116929609	Cause of death: chronic obstructive pulmonary disease with acute exacerbation, unspecified	Neale B	UKBB	European	2017	C	G	intron	ATP1A1	-0.09803	0.01455	1.706e-11	Neale-B_UKBB_EUR_2017
AA	RATIO	rs76095077	rs576339369	FALSE	chr1:118872009	Cause of death: chronic obstructive pulmonary disease with acute exacerbation, unspecified	Neale B	UKBB	European	2017	A	G	intergenic	RNA5SP56	-0.104	0.01505	5.114e-12	Neale-B_UKBB_EUR_2017
ALL	FEV	rs114110050	rs548510433	FALSE	chr1:181216616	Cause of death: chronic obstructive pulmonary disease with acute exacerbation, unspecified	Neale B	UKBB	European	2017	A	G	intergenic	LINC01699	0.08214	0.01299	2.67e-10	Neale-B_UKBB_EUR_2017
AA	FEV	rs200637214	rs548510433	FALSE	chr1:181216616	Cause of death: chronic obstructive pulmonary disease with acute exacerbation, unspecified	Neale B	UKBB	European	2017	A	G	intergenic	LINC01699	0.08214	0.01299	2.67e-10	Neale-B_UKBB_EUR_2017
EA	FEV	rs76734040	rs530223637	FALSE	chr1:187959645	Cause of death: chronic obstructive pulmonary disease with acute exacerbation, unspecified	Neale B	UKBB	European	2017	A	C	intergenic	RP11-134C1.1	0.06477	0.0116	2.433e-08	Neale-B_UKBB_EUR_2017
AA	RATIO	rs60402465	rs181229603	FALSE	chr1:190239873	Cause of death: chronic obstructive pulmonary disease with acute exacerbation, unspecified	Neale B	UKBB	European	2017	T	C	intron	BRINP3	0.09933	0.01029	6.331e-22	Neale-B_UKBB_EUR_2017
AA	FVC	rs60402465	rs181229603	FALSE	chr1:190239873	Cause of death: chronic obstructive pulmonary disease with acute exacerbation, unspecified	Neale B	UKBB	European	2017	T	C	intron	BRINP3	0.09933	0.01029	6.331e-22	Neale-B_UKBB_EUR_2017
AA	FEV	rs150541988	rs187577152	FALSE	chr1:194204020	Cause of death: chronic obstructive pulmonary disease with acute exacerbation, unspecified	Neale B	UKBB	European	2017	T	C	intergenic	RP11-563D10.1	-0.05623	0.006845	2.464e-16	Neale-B_UKBB_EUR_2017
AA	RATIO	rs140472050	rs571358274	FALSE	chr1:194404255	Cause of death: chronic obstructive pulmonary disease with acute exacerbation, unspecified	Neale B	UKBB	European	2017	T	C	intergenic	RNU6-983P	0.04339	0.006225	3.422e-12	Neale-B_UKBB_EUR_2017
AA	FEV	rs140472050	rs571358274	FALSE	chr1:194404255	Cause of death: chronic obstructive pulmonary disease with acute exacerbation, unspecified	Neale B	UKBB	European	2017	T	C	intergenic	RNU6-983P	0.04339	0.006225	3.422e-12	Neale-B_UKBB_EUR_2017
AA	RATIO	rs34275703	rs534500618	FALSE	chr1:205394552	Cause of death: chronic obstructive pulmonary disease with acute exacerbation, unspecified	Neale B	UKBB	European	2017	T	C	intron	LEMD1	0.08142	0.01294	3.355e-10	Neale-B_UKBB_EUR_2017
ALL	FEV	rs150959696	rs573746151	FALSE	chr1:229670881	Cause of death: chronic obstructive pulmonary disease with acute exacerbation, unspecified	Neale B	UKBB	European	2017	A	C	intron	ABCB10	-0.07932	0.01045	3.55e-14	Neale-B_UKBB_EUR_2017
AA	RATIO	rs567840101	rs190652681	FALSE	chr1:233612110	Cause of death: chronic obstructive pulmonary disease with acute exacerbation, unspecified	Neale B	UKBB	European	2017	A	G	intergenic	RNU4-77P	-0.06215	0.01063	5.142e-09	Neale-B_UKBB_EUR_2017
AA	FVC	rs567840101	rs190652681	FALSE	chr1:233612110	Cause of death: chronic obstructive pulmonary disease with acute exacerbation, unspecified	Neale B	UKBB	European	2017	A	G	intergenic	RNU4-77P	-0.06215	0.01063	5.142e-09	Neale-B_UKBB_EUR_2017
AA	RATIO	rs561379073	rs183566350	FALSE	chr1:238308689	Cause of death: chronic obstructive pulmonary disease with acute exacerbation, unspecified	Neale B	UKBB	European	2017	T	C	intergenic	YWHAQP9	-0.04283	0.00776	3.521e-08	Neale-B_UKBB_EUR_2017
AA	FEV	rs573381957	rs139705028	FALSE	chr1:38227722	Cause of death: chronic obstructive pulmonary disease with acute exacerbation, unspecified	Neale B	UKBB	European	2017	A	G	missense	EPHA10	0.1079	0.01473	2.689e-13	Neale-B_UKBB_EUR_2017
AA	FEV	rs112812497	rs181131759	FALSE	chr1:48512674	Cause of death: chronic obstructive pulmonary disease with acute exacerbation, unspecified	Neale B	UKBB	European	2017	T	G	upstream	RP4-683M8.2	0.0842	0.01312	1.482e-10	Neale-B_UKBB_EUR_2017
AA	FEV	rs199825170	rs77959852	FALSE	chr1:60235080	Cause of death: chronic obstructive pulmonary disease with acute exacerbation, unspecified	Neale B	UKBB	European	2017	T	G	intron	FGGY	0.0343	0.006159	2.663e-08	Neale-B_UKBB_EUR_2017
EA	RATIO	rs78014329	rs116611340	FALSE	chr1:66740148	Cause of death: chronic obstructive pulmonary disease with acute exacerbation, unspecified	Neale B	UKBB	European	2017	A	G	intron	PDE4B	0.1079	0.01686	1.654e-10	Neale-B_UKBB_EUR_2017
AA	FVC	rs74154586	rs570391199	FALSE	chr10:105845106	Cause of death: chronic obstructive pulmonary disease with acute exacerbation, unspecified	Neale B	UKBB	European	2017	C	G	intron	COL17A1	0.03776	0.006695	1.765e-08	Neale-B_UKBB_EUR_2017
AA	FVC	rs564310435	rs141309176	FALSE	chr10:129039538	Cause of death: chronic obstructive pulmonary disease with acute exacerbation, unspecified	Neale B	UKBB	European	2017	A	G	intron	DOCK1	0.03677	0.006619	2.869e-08	Neale-B_UKBB_EUR_2017
AA	RATIO	rs564310435	rs141309176	FALSE	chr10:129039538	Cause of death: chronic obstructive pulmonary disease with acute exacerbation, unspecified	Neale B	UKBB	European	2017	A	G	intron	DOCK1	0.03677	0.006619	2.869e-08	Neale-B_UKBB_EUR_2017
AA	RATIO	rs117661855	rs181431585	FALSE	chr10:14292211	Cause of death: chronic obstructive pulmonary disease with acute exacerbation, unspecified	Neale B	UKBB	European	2017	T	C	intron	FRMD4A	0.06671	0.01182	1.721e-08	Neale-B_UKBB_EUR_2017
AA	FEV	rs566860760	rs140283780	FALSE	chr10:20342441	Cause of death: chronic obstructive pulmonary disease with acute exacerbation, unspecified	Neale B	UKBB	European	2017	A	G	intron	PLXDC2	-0.09823	0.01414	3.985e-12	Neale-B_UKBB_EUR_2017
AA	FEV	rs146665449	rs182941417	FALSE	chr10:58453977	Cause of death: chronic obstructive pulmonary disease with acute exacerbation, unspecified	Neale B	UKBB	European	2017	T	C	intergenic	SNORD2	-0.1511	0.01737	4.015e-18	Neale-B_UKBB_EUR_2017
AA	FEV	rs113203370	rs182707999	FALSE	chr10:74274819	Cause of death: chronic obstructive pulmonary disease with acute exacerbation, unspecified	Neale B	UKBB	European	2017	T	C	intron	MICU1	0.1087	0.01485	2.75e-13	Neale-B_UKBB_EUR_2017
AA	FVC	rs113203370	rs182707999	FALSE	chr10:74274819	Cause of death: chronic obstructive pulmonary disease with acute exacerbation, unspecified	Neale B	UKBB	European	2017	T	C	intron	MICU1	0.1087	0.01485	2.75e-13	Neale-B_UKBB_EUR_2017
ALL	RATIO	rs540065360	rs202182077	FALSE	chr10:93668626	Cause of death: chronic obstructive pulmonary disease with acute exacerbation, unspecified	Neale B	UKBB	European	2017	T	C	missense	FGFBP3	0.1139	0.01515	6.16e-14	Neale-B_UKBB_EUR_2017
AA	FEV	rs559711501	rs546544808	FALSE	chr11:100797257	Cause of death: chronic obstructive pulmonary disease with acute exacerbation, unspecified	Neale B	UKBB	European	2017	A	G	intron	ARHGAP42	0.09717	0.01408	5.554e-12	Neale-B_UKBB_EUR_2017
AA	RATIO	rs35193870	rs183084719	FALSE	chr11:107033771	Cause of death: chronic obstructive pulmonary disease with acute exacerbation, unspecified	Neale B	UKBB	European	2017	T	C	intergenic	RP11-382M14.1	-0.1101	0.015	2.307e-13	Neale-B_UKBB_EUR_2017
AA	FEV	rs78649925	rs591697	FALSE	chr11:107547650	Cause of death: chronic obstructive pulmonary disease with acute exacerbation, unspecified	Neale B	UKBB	European	2017	A	G	intergenic	ELMOD1	-0.06827	0.00967	1.813e-12	Neale-B_UKBB_EUR_2017
ALL	FEV	rs200755764	rs760516645	FALSE	chr11:12289636	Cause of death: chronic obstructive pulmonary disease with acute exacerbation, unspecified	Neale B	UKBB	European	2017	T	C	downstream	MICAL2	0.06454	0.01161	2.77e-08	Neale-B_UKBB_EUR_2017
AA	RATIO	rs71475748	rs570237063	FALSE	chr11:130802373	Cause of death: chronic obstructive pulmonary disease with acute exacerbation, unspecified	Neale B	UKBB	European	2017	C	G	intergenic	SNX19	-0.08566	0.01319	8.726e-11	Neale-B_UKBB_EUR_2017
AA	RATIO	rs556540098	rs536960957	FALSE	chr11:15060414	Cause of death: chronic obstructive pulmonary disease with acute exacerbation, unspecified	Neale B	UKBB	European	2017	T	C	intron	CALCB	0.06835	0.0119	9.557e-09	Neale-B_UKBB_EUR_2017
AA	FVC	rs12786267	rs182674305	FALSE	chr11:24611553	Cause of death: chronic obstructive pulmonary disease with acute exacerbation, unspecified	Neale B	UKBB	European	2017	T	G	intron	LUZP2	0.05177	0.008958	7.795e-09	Neale-B_UKBB_EUR_2017
AA	FEV	rs12786267	rs182674305	FALSE	chr11:24611553	Cause of death: chronic obstructive pulmonary disease with acute exacerbation, unspecified	Neale B	UKBB	European	2017	T	G	intron	LUZP2	0.05177	0.008958	7.795e-09	Neale-B_UKBB_EUR_2017
AA	FVC	rs74996963	rs541632670	FALSE	chr11:32191325	Cause of death: chronic obstructive pulmonary disease with acute exacerbation, unspecified	Neale B	UKBB	European	2017	A	G	intron	THEM7P	0.07971	0.0128	5.002e-10	Neale-B_UKBB_EUR_2017
AA	FEV	rs112348005	rs560611713	FALSE	chr11:36902609	Cause of death: chronic obstructive pulmonary disease with acute exacerbation, unspecified	Neale B	UKBB	European	2017	C	G	intergenic	CTD-2119L1.1	-0.1096	0.01554	1.844e-12	Neale-B_UKBB_EUR_2017
AA	RATIO	rs191783221	rs185356979	FALSE	chr11:71611959	Cause of death: chronic obstructive pulmonary disease with acute exacerbation, unspecified	Neale B	UKBB	European	2017	A	T	intron	RP11-849H4.2	0.1244	0.02238	2.862e-08	Neale-B_UKBB_EUR_2017
AA	RATIO	rs78235042	rs140619674	FALSE	chr11:81688199	Cause of death: chronic obstructive pulmonary disease with acute exacerbation, unspecified	Neale B	UKBB	European	2017	T	G	intron	MIR4300HG	-0.1161	0.01534	4.187e-14	Neale-B_UKBB_EUR_2017
AA	FVC	rs371843087	rs192592123	FALSE	chr12:106083534	Cause of death: chronic obstructive pulmonary disease with acute exacerbation, unspecified	Neale B	UKBB	European	2017	A	G	intergenic	CASC18	-0.07762	0.01244	4.549e-10	Neale-B_UKBB_EUR_2017
AA	FEV	rs371843087	rs192592123	FALSE	chr12:106083534	Cause of death: chronic obstructive pulmonary disease with acute exacerbation, unspecified	Neale B	UKBB	European	2017	A	G	intergenic	CASC18	-0.07762	0.01244	4.549e-10	Neale-B_UKBB_EUR_2017
AA	RATIO	rs371843087	rs192592123	FALSE	chr12:106083534	Cause of death: chronic obstructive pulmonary disease with acute exacerbation, unspecified	Neale B	UKBB	European	2017	A	G	intergenic	CASC18	-0.07762	0.01244	4.549e-10	Neale-B_UKBB_EUR_2017
AA	RATIO	rs1555224626	rs561553885	FALSE	chr12:130504379	Cause of death: chronic obstructive pulmonary disease with acute exacerbation, unspecified	Neale B	UKBB	European	2017	T	C	downstream	RP11-474D1.4	0.06389	0.0103	5.888e-10	Neale-B_UKBB_EUR_2017
AA	RATIO	rs116818960	rs113525346	FALSE	chr12:20256716	Cause of death: chronic obstructive pulmonary disease with acute exacerbation, unspecified	Neale B	UKBB	European	2017	A	G	downstream	RP11-664H17.1	-0.06797	0.01188	1.086e-08	Neale-B_UKBB_EUR_2017
AA	RATIO	rs4251518	rs151272778	FALSE	chr12:43921863	Cause of death: chronic obstructive pulmonary disease with acute exacerbation, unspecified	Neale B	UKBB	European	2017	A	C	intron	ADAMTS20	0.06433	0.01166	3.611e-08	Neale-B_UKBB_EUR_2017
AA	FVC	rs550545983	rs75832831	FALSE	chr12:71408860	Cause of death: chronic obstructive pulmonary disease with acute exacerbation, unspecified	Neale B	UKBB	European	2017	A	G	intron	CTD-2021H9.1	0.1267	0.01593	2.07e-15	Neale-B_UKBB_EUR_2017
AA	FVC	rs138567296	rs73140505	FALSE	chr12:78928062	Cause of death: chronic obstructive pulmonary disease with acute exacerbation, unspecified	Neale B	UKBB	European	2017	T	C	intron	RP11-171L9.1	-0.05391	0.008832	1.085e-09	Neale-B_UKBB_EUR_2017
AA	RATIO	rs116692432	rs573486243	FALSE	chr12:8076494	Cause of death: chronic obstructive pulmonary disease with acute exacerbation, unspecified	Neale B	UKBB	European	2017	A	G	intron	SLC2A3	-0.06438	0.01161	2.997e-08	Neale-B_UKBB_EUR_2017
ALL	FEV	rs79026954	rs147252645	FALSE	chr12:95239082	Cause of death: chronic obstructive pulmonary disease with acute exacerbation, unspecified	Neale B	UKBB	European	2017	T	C	intergenic	KRT19P2	0.09154	0.01113	2.35e-16	Neale-B_UKBB_EUR_2017
ALL	FVC	rs79026954	rs147252645	FALSE	chr12:95239082	Cause of death: chronic obstructive pulmonary disease with acute exacerbation, unspecified	Neale B	UKBB	European	2017	T	C	intergenic	KRT19P2	0.09154	0.01113	2.35e-16	Neale-B_UKBB_EUR_2017
AA	FEV	rs139426357	rs9557724	FALSE	chr13:102332256	Cause of death: chronic obstructive pulmonary disease with acute exacerbation, unspecified	Neale B	UKBB	European	2017	T	C	intron	ITGBL1	0.07577	0.0125	1.397e-09	Neale-B_UKBB_EUR_2017
AA	RATIO	rs77195998	rs116408964	FALSE	chr13:106976813	Cause of death: chronic obstructive pulmonary disease with acute exacerbation, unspecified	Neale B	UKBB	European	2017	T	C	intergenic	LINC00460	0.0859	0.01436	2.291e-09	Neale-B_UKBB_EUR_2017
AA	FEV	rs115138261	rs535003325	FALSE	chr13:27612963	Cause of death: chronic obstructive pulmonary disease with acute exacerbation, unspecified	Neale B	UKBB	European	2017	T	C	intergenic	RPS20P32	0.06717	0.01178	1.237e-08	Neale-B_UKBB_EUR_2017
AA	FVC	rs115138261	rs535003325	FALSE	chr13:27612963	Cause of death: chronic obstructive pulmonary disease with acute exacerbation, unspecified	Neale B	UKBB	European	2017	T	C	intergenic	RPS20P32	0.06717	0.01178	1.237e-08	Neale-B_UKBB_EUR_2017
AA	FVC	rs529802055	rs528995178	FALSE	chr13:58574643	Cause of death: chronic obstructive pulmonary disease with acute exacerbation, unspecified	Neale B	UKBB	European	2017	A	G	intergenic	RNA5SP30	0.09906	0.01612	8.354e-10	Neale-B_UKBB_EUR_2017
AA	RATIO	rs561712972	rs186134084	FALSE	chr13:61295795	Cause of death: chronic obstructive pulmonary disease with acute exacerbation, unspecified	Neale B	UKBB	European	2017	T	C	intergenic	RP11-521H3.3	-0.07367	0.01047	2.102e-12	Neale-B_UKBB_EUR_2017
AA	RATIO	rs75448778	rs554928200	FALSE	chr13:86186993	Cause of death: chronic obstructive pulmonary disease with acute exacerbation, unspecified	Neale B	UKBB	European	2017	T	G	intergenic	RNU6-72P	-0.06829	0.01186	8.848e-09	Neale-B_UKBB_EUR_2017
AA	FEV	rs539144447	rs532015438	FALSE	chr13:99601019	Cause of death: chronic obstructive pulmonary disease with acute exacerbation, unspecified	Neale B	UKBB	European	2017	C	G	intron	DOCK9	0.1177	0.01557	4.51e-14	Neale-B_UKBB_EUR_2017
AA	RATIO	rs539144447	rs532015438	FALSE	chr13:99601019	Cause of death: chronic obstructive pulmonary disease with acute exacerbation, unspecified	Neale B	UKBB	European	2017	C	G	intron	DOCK9	0.1177	0.01557	4.51e-14	Neale-B_UKBB_EUR_2017
AA	FVC	rs139950024	rs567035013	FALSE	chr14:26666695	Cause of death: chronic obstructive pulmonary disease with acute exacerbation, unspecified	Neale B	UKBB	European	2017	T	C	intergenic	CYB5AP5	-0.07554	0.01246	1.387e-09	Neale-B_UKBB_EUR_2017
EA	FEV	rs192164020	rs79840900	FALSE	chr14:29306616	Cause of death: chronic obstructive pulmonary disease with acute exacerbation, unspecified	Neale B	UKBB	European	2017	T	C	non_coding_transcript_exon	CTD-2384A14.1	-0.02781	0.004805	7.429e-09	Neale-B_UKBB_EUR_2017
AA	RATIO	rs147609243	rs184323025	FALSE	chr14:43860253	Cause of death: chronic obstructive pulmonary disease with acute exacerbation, unspecified	Neale B	UKBB	European	2017	T	C	intergenic	HNRNPUP1	0.04266	0.006846	4.843e-10	Neale-B_UKBB_EUR_2017
AA	FEV	rs146803965	rs527590411	FALSE	chr14:98515663	Cause of death: chronic obstructive pulmonary disease with acute exacerbation, unspecified	Neale B	UKBB	European	2017	T	C	intergenic	RP11-61O1.1	0.07015	0.01241	1.655e-08	Neale-B_UKBB_EUR_2017
AA	RATIO	rs139397528	rs8034093	FALSE	chr15:24337163	Cause of death: chronic obstructive pulmonary disease with acute exacerbation, unspecified	Neale B	UKBB	European	2017	A	C	intergenic	PWRN2	0.09488	0.01479	1.486e-10	Neale-B_UKBB_EUR_2017
AA	RATIO	rs200289749	rs151282833	FALSE	chr15:26294626	Cause of death: chronic obstructive pulmonary disease with acute exacerbation, unspecified	Neale B	UKBB	European	2017	T	C	intron	RP11-1084I9.1	0.09199	0.009981	3.918e-20	Neale-B_UKBB_EUR_2017
AA	FEV	rs5811769	rs150028316	FALSE	chr15:34094101	Cause of death: chronic obstructive pulmonary disease with acute exacerbation, unspecified	Neale B	UKBB	European	2017	T	C	missense	RYR3	-0.06629	0.01169	1.469e-08	Neale-B_UKBB_EUR_2017
AA	FVC	rs5811769	rs150028316	FALSE	chr15:34094101	Cause of death: chronic obstructive pulmonary disease with acute exacerbation, unspecified	Neale B	UKBB	European	2017	T	C	missense	RYR3	-0.06629	0.01169	1.469e-08	Neale-B_UKBB_EUR_2017
AA	RATIO	rs145813391	rs150028316	FALSE	chr15:34094101	Cause of death: chronic obstructive pulmonary disease with acute exacerbation, unspecified	Neale B	UKBB	European	2017	T	C	missense	RYR3	-0.06629	0.01169	1.469e-08	Neale-B_UKBB_EUR_2017
AA	FVC	rs577092068	rs191175596	FALSE	chr15:37112228	Cause of death: chronic obstructive pulmonary disease with acute exacerbation, unspecified	Neale B	UKBB	European	2017	T	C	upstream	CSNK1A1P1	0.08046	0.01288	4.351e-10	Neale-B_UKBB_EUR_2017
AA	FEV	rs77464199	rs527324986	FALSE	chr15:56523766	Cause of death: chronic obstructive pulmonary disease with acute exacerbation, unspecified	Neale B	UKBB	European	2017	T	G	intron	RFX7	-0.06885	0.01107	5.235e-10	Neale-B_UKBB_EUR_2017
AA	RATIO	rs141752179	rs145101197	FALSE	chr15:76397441	Cause of death: chronic obstructive pulmonary disease with acute exacerbation, unspecified	Neale B	UKBB	European	2017	A	G	intron	TMEM266	0.04586	0.008107	1.591e-08	Neale-B_UKBB_EUR_2017
AA	RATIO	rs200562013	rs75444100	FALSE	chr15:93943373	Cause of death: chronic obstructive pulmonary disease with acute exacerbation, unspecified	Neale B	UKBB	European	2017	T	G	intron	RP11-266O8.1	0.03561	0.005544	1.423e-10	Neale-B_UKBB_EUR_2017
AA	RATIO	rs113785968	rs145280078	FALSE	chr15:97480229	Cause of death: chronic obstructive pulmonary disease with acute exacerbation, unspecified	Neale B	UKBB	European	2017	A	C	intergenic	RN7SKP181	0.06926	0.01217	1.299e-08	Neale-B_UKBB_EUR_2017
EA	FEV	rs74901440	rs150719236	FALSE	chr15:98690013	Cause of death: chronic obstructive pulmonary disease with acute exacerbation, unspecified	Neale B	UKBB	European	2017	T	G	intron	CTD-2544M6.1	-0.0704	0.01215	7.229e-09	Neale-B_UKBB_EUR_2017
AA	RATIO	rs113299824	rs149669507	FALSE	chr16:1386576	Cause of death: chronic obstructive pulmonary disease with acute exacerbation, unspecified	Neale B	UKBB	European	2017	A	G	intron	BAIAP3	-0.07643	0.01252	1.094e-09	Neale-B_UKBB_EUR_2017
AA	FEV	rs78710550	rs539699416	FALSE	chr16:17579842	Cause of death: chronic obstructive pulmonary disease with acute exacerbation, unspecified	Neale B	UKBB	European	2017	T	G	intergenic	XYLT1	-0.0863	0.01502	9.391e-09	Neale-B_UKBB_EUR_2017
AA	FVC	rs78710550	rs539699416	FALSE	chr16:17579842	Cause of death: chronic obstructive pulmonary disease with acute exacerbation, unspecified	Neale B	UKBB	European	2017	T	G	intergenic	XYLT1	-0.0863	0.01502	9.391e-09	Neale-B_UKBB_EUR_2017
AA	RATIO	rs147769382	rs577207996	FALSE	chr16:23848211	Cause of death: chronic obstructive pulmonary disease with acute exacerbation, unspecified	Neale B	UKBB	European	2017	T	C	intron	PRKCB	0.08084	0.01118	5.302e-13	Neale-B_UKBB_EUR_2017
AA	RATIO	rs16957558	rs571797210	FALSE	chr16:74780888	Cause of death: chronic obstructive pulmonary disease with acute exacerbation, unspecified	Neale B	UKBB	European	2017	T	C	intron	FA2H	0.09828	0.01187	1.461e-16	Neale-B_UKBB_EUR_2017
AA	RATIO	rs77687996	rs576565138	FALSE	chr16:75528474	Cause of death: chronic obstructive pulmonary disease with acute exacerbation, unspecified	Neale B	UKBB	European	2017	T	C	intron	CHST6	0.1058	0.01796	4.047e-09	Neale-B_UKBB_EUR_2017
AA	RATIO	rs369451435	rs185371318	FALSE	chr16:83584617	Cause of death: chronic obstructive pulmonary disease with acute exacerbation, unspecified	Neale B	UKBB	European	2017	T	G	intron	CDH13	-0.1761	0.01877	8.249e-21	Neale-B_UKBB_EUR_2017
AA	FVC	rs116228772	rs185371318	FALSE	chr16:83584617	Cause of death: chronic obstructive pulmonary disease with acute exacerbation, unspecified	Neale B	UKBB	European	2017	T	G	intron	CDH13	-0.1761	0.01877	8.249e-21	Neale-B_UKBB_EUR_2017
ALL	RATIO	rs116625134	rs543529747	FALSE	chr16:84624518	Cause of death: chronic obstructive pulmonary disease with acute exacerbation, unspecified	Neale B	UKBB	European	2017	A	G	intron	COTL1	0.07704	0.01372	2.02e-08	Neale-B_UKBB_EUR_2017
AA	RATIO	rs12445073	rs549628461	FALSE	chr16:86786107	Cause of death: chronic obstructive pulmonary disease with acute exacerbation, unspecified	Neale B	UKBB	European	2017	T	C	intergenic	LINC02188	0.08248	0.01325	5.112e-10	Neale-B_UKBB_EUR_2017
AA	RATIO	rs201980265	rs117340648	FALSE	chr16:87702085	Cause of death: chronic obstructive pulmonary disease with acute exacerbation, unspecified	Neale B	UKBB	European	2017	C	G	intron	JPH3	0.1944	0.02004	3.915e-22	Neale-B_UKBB_EUR_2017
AA	FEV	rs201980265	rs117340648	FALSE	chr16:87702085	Cause of death: chronic obstructive pulmonary disease with acute exacerbation, unspecified	Neale B	UKBB	European	2017	C	G	intron	JPH3	0.1944	0.02004	3.915e-22	Neale-B_UKBB_EUR_2017
ALL	RATIO	rs78104186	rs541854644	FALSE	chr17:2436551	Cause of death: chronic obstructive pulmonary disease with acute exacerbation, unspecified	Neale B	UKBB	European	2017	C	G	intergenic	METTL16	-0.1094	0.01722	2.25e-10	Neale-B_UKBB_EUR_2017
AA	FVC	rs8069901	rs138399705	FALSE	chr17:35037782	Cause of death: chronic obstructive pulmonary disease with acute exacerbation, unspecified	Neale B	UKBB	European	2017	A	G	upstream	CTD-3194G12.1	0.09952	0.0142	2.627e-12	Neale-B_UKBB_EUR_2017
AA	FVC	rs543095760	rs541006434	FALSE	chr17:48850666	Cause of death: chronic obstructive pulmonary disease with acute exacerbation, unspecified	Neale B	UKBB	European	2017	C	G	intergenic	LINC00483	-0.07231	0.01263	1.066e-08	Neale-B_UKBB_EUR_2017
AA	FEV	rs200165168	rs527640436	FALSE	chr18:50396290	Cause of death: chronic obstructive pulmonary disease with acute exacerbation, unspecified	Neale B	UKBB	European	2017	A	G	intron	DCC	0.1084	0.01232	1.688e-18	Neale-B_UKBB_EUR_2017
AA	FVC	rs62096989	rs138295176	FALSE	chr18:71471623	Cause of death: chronic obstructive pulmonary disease with acute exacerbation, unspecified	Neale B	UKBB	European	2017	T	C	intergenic	RN7SL401P	0.06386	0.01151	2.972e-08	Neale-B_UKBB_EUR_2017
AA	RATIO	rs572568060	rs545515788	FALSE	chr18:72510705	Cause of death: chronic obstructive pulmonary disease with acute exacerbation, unspecified	Neale B	UKBB	European	2017	C	G	intron	ZNF407	0.03611	0.006298	1.023e-08	Neale-B_UKBB_EUR_2017
AA	RATIO	rs569142166	rs117345932	FALSE	chr18:9437304	Cause of death: chronic obstructive pulmonary disease with acute exacerbation, unspecified	Neale B	UKBB	European	2017	C	G	intergenic	TWSG1	-0.145	0.01739	8.618e-17	Neale-B_UKBB_EUR_2017
AA	FEV	rs575207381	rs117345932	FALSE	chr18:9437304	Cause of death: chronic obstructive pulmonary disease with acute exacerbation, unspecified	Neale B	UKBB	European	2017	C	G	intergenic	TWSG1	-0.145	0.01739	8.618e-17	Neale-B_UKBB_EUR_2017
AA	FVC	rs10402064	rs111963440	FALSE	chr19:18541442	Cause of death: chronic obstructive pulmonary disease with acute exacerbation, unspecified	Neale B	UKBB	European	2017	C	G	intron	SSBP4	-0.0978	0.01421	6.433e-12	Neale-B_UKBB_EUR_2017
AA	FEV	rs10402064	rs111963440	FALSE	chr19:18541442	Cause of death: chronic obstructive pulmonary disease with acute exacerbation, unspecified	Neale B	UKBB	European	2017	C	G	intron	SSBP4	-0.0978	0.01421	6.433e-12	Neale-B_UKBB_EUR_2017
AA	FVC	rs115778423	rs150697644	FALSE	chr19:34156849	Cause of death: chronic obstructive pulmonary disease with acute exacerbation, unspecified	Neale B	UKBB	European	2017	A	G	intron	CHST8	0.06691	0.01083	6.828e-10	Neale-B_UKBB_EUR_2017
AA	FEV	rs116827631	rs186918698	FALSE	chr19:34956371	Cause of death: chronic obstructive pulmonary disease with acute exacerbation, unspecified	Neale B	UKBB	European	2017	A	G	intron	UBA2	0.06628	0.01183	2.173e-08	Neale-B_UKBB_EUR_2017
EA	FEV	rs180684945	rs192468838	FALSE	chr19:48540292	Cause of death: chronic obstructive pulmonary disease with acute exacerbation, unspecified	Neale B	UKBB	European	2017	T	G	intron	CABP5	0.03016	0.004833	4.6e-10	Neale-B_UKBB_EUR_2017
AA	RATIO	rs73534679	rs187341990	FALSE	chr19:5195620	Cause of death: chronic obstructive pulmonary disease with acute exacerbation, unspecified	Neale B	UKBB	European	2017	T	C	intron	PTPRS	0.08477	0.01098	1.323e-14	Neale-B_UKBB_EUR_2017
AA	RATIO	rs555450938	rs187341990	FALSE	chr19:5195620	Cause of death: chronic obstructive pulmonary disease with acute exacerbation, unspecified	Neale B	UKBB	European	2017	T	C	intron	PTPRS	0.08477	0.01098	1.323e-14	Neale-B_UKBB_EUR_2017
AA	FEV	rs529205471	rs74898598	FALSE	chr19:55645337	Cause of death: chronic obstructive pulmonary disease with acute exacerbation, unspecified	Neale B	UKBB	European	2017	T	C	intron	TNNT1	0.07909	0.01145	5.336e-12	Neale-B_UKBB_EUR_2017
AA	FVC	rs529205471	rs74898598	FALSE	chr19:55645337	Cause of death: chronic obstructive pulmonary disease with acute exacerbation, unspecified	Neale B	UKBB	European	2017	T	C	intron	TNNT1	0.07909	0.01145	5.336e-12	Neale-B_UKBB_EUR_2017
AA	RATIO	rs35832423	rs186735526	FALSE	chr19:6847725	Cause of death: chronic obstructive pulmonary disease with acute exacerbation, unspecified	Neale B	UKBB	European	2017	A	G	intron	VAV1	0.07992	0.01404	1.306e-08	Neale-B_UKBB_EUR_2017
AA	FVC	rs13391412	rs545827084	FALSE	chr2:118046061	Cause of death: chronic obstructive pulmonary disease with acute exacerbation, unspecified	Neale B	UKBB	European	2017	T	C	intergenic	AC092170.1	0.09045	0.01411	1.556e-10	Neale-B_UKBB_EUR_2017
AA	FEV	rs1553435575	rs191199578	FALSE	chr2:118207126	Cause of death: chronic obstructive pulmonary disease with acute exacerbation, unspecified	Neale B	UKBB	European	2017	T	C	intergenic	AC092170.1	0.1025	0.01498	8.155e-12	Neale-B_UKBB_EUR_2017
AA	FEV	rs17047317	rs191199578	FALSE	chr2:118207126	Cause of death: chronic obstructive pulmonary disease with acute exacerbation, unspecified	Neale B	UKBB	European	2017	T	C	intergenic	AC092170.1	0.1025	0.01498	8.155e-12	Neale-B_UKBB_EUR_2017
AA	RATIO	rs116074154	rs185392577	FALSE	chr2:128164878	Cause of death: chronic obstructive pulmonary disease with acute exacerbation, unspecified	Neale B	UKBB	European	2017	T	C	intergenic	AC068282.3	0.08499	0.01324	1.468e-10	Neale-B_UKBB_EUR_2017
AA	RATIO	rs373835184	rs542636674	FALSE	chr2:147175829	Cause of death: chronic obstructive pulmonary disease with acute exacerbation, unspecified	Neale B	UKBB	European	2017	T	C	intergenic	AC093084.1	0.09376	0.01287	3.477e-13	Neale-B_UKBB_EUR_2017
AA	RATIO	rs570998095	rs577037083	FALSE	chr2:152382866	Cause of death: chronic obstructive pulmonary disease with acute exacerbation, unspecified	Neale B	UKBB	European	2017	T	C	intron	NEB	-0.1385	0.01666	1.102e-16	Neale-B_UKBB_EUR_2017
AA	FEV	rs572356516	rs537857036	FALSE	chr2:156561863	Cause of death: chronic obstructive pulmonary disease with acute exacerbation, unspecified	Neale B	UKBB	European	2017	T	C	intergenic	LINC01876	0.04646	0.007817	2.904e-09	Neale-B_UKBB_EUR_2017
AA	FVC	rs529629760	rs7589529	FALSE	chr2:160408219	Cause of death: chronic obstructive pulmonary disease with acute exacerbation, unspecified	Neale B	UKBB	European	2017	T	C	intron	BAZ2B	0.0214	0.003332	1.403e-10	Neale-B_UKBB_EUR_2017
ALL	RATIO	rs200170459	rs73014106	FALSE	chr2:163543884	Cause of death: chronic obstructive pulmonary disease with acute exacerbation, unspecified	Neale B	UKBB	European	2017	C	G	intron	KCNH7	0.1268	0.0162	5.68e-15	Neale-B_UKBB_EUR_2017
EA	FEV	rs140216863	rs536123406	FALSE	chr2:164903262	Cause of death: chronic obstructive pulmonary disease with acute exacerbation, unspecified	Neale B	UKBB	European	2017	C	G	intron	AC092684.1	-0.07272	0.013	2.29e-08	Neale-B_UKBB_EUR_2017
EA	FEV	rs115922984	rs527512479	FALSE	chr2:168044338	Cause of death: chronic obstructive pulmonary disease with acute exacerbation, unspecified	Neale B	UKBB	European	2017	T	G	intron	XIRP2	0.1227	0.01577	8.19e-15	Neale-B_UKBB_EUR_2017
AA	RATIO	rs187650108	rs527512479	FALSE	chr2:168044338	Cause of death: chronic obstructive pulmonary disease with acute exacerbation, unspecified	Neale B	UKBB	European	2017	T	G	intron	XIRP2	0.1227	0.01577	8.19e-15	Neale-B_UKBB_EUR_2017
AA	FEV	rs59173154	rs139292374	FALSE	chr2:178596627	Cause of death: chronic obstructive pulmonary disease with acute exacerbation, unspecified	Neale B	UKBB	European	2017	T	C	intron	PDE11A	0.1006	0.01469	8.068e-12	Neale-B_UKBB_EUR_2017
AA	RATIO	rs61302274	rs757675375	FALSE	chr2:191818882	Cause of death: chronic obstructive pulmonary disease with acute exacerbation, unspecified	Neale B	UKBB	European	2017	C	G	intron	GLS	0.1096	0.01528	7.995e-13	Neale-B_UKBB_EUR_2017
AA	FVC	rs192874408	rs142310513	FALSE	chr2:203352833	Cause of death: chronic obstructive pulmonary disease with acute exacerbation, unspecified	Neale B	UKBB	European	2017	A	G	intron	BMPR2	-0.08699	0.01329	6.337e-11	Neale-B_UKBB_EUR_2017
AA	FEV	rs139917126	rs759946912	FALSE	chr2:21633752	Cause of death: chronic obstructive pulmonary disease with acute exacerbation, unspecified	Neale B	UKBB	European	2017	A	C	intron	AC011752.1	0.149	0.0192	9.585e-15	Neale-B_UKBB_EUR_2017
AA	FVC	rs145595493	rs759946912	FALSE	chr2:21633752	Cause of death: chronic obstructive pulmonary disease with acute exacerbation, unspecified	Neale B	UKBB	European	2017	A	C	intron	AC011752.1	0.149	0.0192	9.585e-15	Neale-B_UKBB_EUR_2017
AA	FEV	rs201269787	rs760236799	FALSE	chr2:220619709	Cause of death: chronic obstructive pulmonary disease with acute exacerbation, unspecified	Neale B	UKBB	European	2017	A	G	intergenic	AC009502.4	0.1163	0.01514	1.745e-14	Neale-B_UKBB_EUR_2017
AA	FVC	rs201269787	rs760236799	FALSE	chr2:220619709	Cause of death: chronic obstructive pulmonary disease with acute exacerbation, unspecified	Neale B	UKBB	European	2017	A	G	intergenic	AC009502.4	0.1163	0.01514	1.745e-14	Neale-B_UKBB_EUR_2017
AA	RATIO	rs201269787	rs760236799	FALSE	chr2:220619709	Cause of death: chronic obstructive pulmonary disease with acute exacerbation, unspecified	Neale B	UKBB	European	2017	A	G	intergenic	AC009502.4	0.1163	0.01514	1.745e-14	Neale-B_UKBB_EUR_2017
AA	FVC	rs13416373	rs562215497	FALSE	chr2:240003195	Cause of death: chronic obstructive pulmonary disease with acute exacerbation, unspecified	Neale B	UKBB	European	2017	C	G	intron	HDAC4	0.0694	0.01124	6.905e-10	Neale-B_UKBB_EUR_2017
ALL	RATIO	rs201901694	rs539432769	FALSE	chr2:240390627	Cause of death: chronic obstructive pulmonary disease with acute exacerbation, unspecified	Neale B	UKBB	European	2017	A	G	intergenic	AC062017.1	0.1166	0.0155	5.83e-14	Neale-B_UKBB_EUR_2017
ALL	FEV	rs561006775	rs189407769	FALSE	chr2:44133541	Cause of death: chronic obstructive pulmonary disease with acute exacerbation, unspecified	Neale B	UKBB	European	2017	T	C	intron	LRPPRC	-0.06168	0.009218	2.36e-11	Neale-B_UKBB_EUR_2017
AA	FVC	rs561006775	rs189407769	FALSE	chr2:44133541	Cause of death: chronic obstructive pulmonary disease with acute exacerbation, unspecified	Neale B	UKBB	European	2017	T	C	intron	LRPPRC	-0.06168	0.009218	2.364e-11	Neale-B_UKBB_EUR_2017
AA	FEV	rs561006775	rs189407769	FALSE	chr2:44133541	Cause of death: chronic obstructive pulmonary disease with acute exacerbation, unspecified	Neale B	UKBB	European	2017	T	C	intron	LRPPRC	-0.06168	0.009218	2.364e-11	Neale-B_UKBB_EUR_2017
AA	FEV	rs72900973	rs182489895	FALSE	chr2:67820800	Cause of death: chronic obstructive pulmonary disease with acute exacerbation, unspecified	Neale B	UKBB	European	2017	C	G	intron	AC010987.5	0.1038	0.01453	9.731e-13	Neale-B_UKBB_EUR_2017
AA	FVC	rs72900973	rs182489895	FALSE	chr2:67820800	Cause of death: chronic obstructive pulmonary disease with acute exacerbation, unspecified	Neale B	UKBB	European	2017	C	G	intron	AC010987.5	0.1038	0.01453	9.731e-13	Neale-B_UKBB_EUR_2017
AA	RATIO	rs10204072	rs181004111	FALSE	chr2:73098335	Cause of death: chronic obstructive pulmonary disease with acute exacerbation, unspecified	Neale B	UKBB	European	2017	A	G	intergenic	SPR	-0.1043	0.01453	7.578e-13	Neale-B_UKBB_EUR_2017
AA	FVC	rs539758955	rs187081651	FALSE	chr2:75355158	Cause of death: chronic obstructive pulmonary disease with acute exacerbation, unspecified	Neale B	UKBB	European	2017	T	C	intron	TACR1	0.07489	0.01248	2.05e-09	Neale-B_UKBB_EUR_2017
EA	FVC	rs151025924	rs62141591	FALSE	chr2:80623176	Cause of death: chronic obstructive pulmonary disease with acute exacerbation, unspecified	Neale B	UKBB	European	2017	A	G	intron	CTNNA2	-0.05861	0.009527	8.049e-10	Neale-B_UKBB_EUR_2017
AA	RATIO	rs199521958	rs529082538	FALSE	chr2:81970921	Cause of death: chronic obstructive pulmonary disease with acute exacerbation, unspecified	Neale B	UKBB	European	2017	T	G	intergenic	AC013262.1	0.07967	0.01276	4.556e-10	Neale-B_UKBB_EUR_2017
AA	RATIO	rs201023967	rs537649241	FALSE	chr20:17855315	Cause of death: chronic obstructive pulmonary disease with acute exacerbation, unspecified	Neale B	UKBB	European	2017	A	G	intergenic	RP5-905G11.3	-0.06693	0.01173	1.203e-08	Neale-B_UKBB_EUR_2017
AA	FEV	rs112654834	rs572447156	FALSE	chr20:35725094	Cause of death: chronic obstructive pulmonary disease with acute exacerbation, unspecified	Neale B	UKBB	European	2017	A	G	upstream	RBL1	0.1047	0.01541	1.176e-11	Neale-B_UKBB_EUR_2017
AA	RATIO	rs543319338	rs191348106	FALSE	chr20:41538447	Cause of death: chronic obstructive pulmonary disease with acute exacerbation, unspecified	Neale B	UKBB	European	2017	C	G	intron	PTPRT	0.08717	0.01089	1.397e-15	Neale-B_UKBB_EUR_2017
AA	RATIO	rs543536787	rs149947200	FALSE	chr20:56815377	Cause of death: chronic obstructive pulmonary disease with acute exacerbation, unspecified	Neale B	UKBB	European	2017	T	C	intron	PPP4R1L	-0.1035	0.01463	1.599e-12	Neale-B_UKBB_EUR_2017
AA	RATIO	rs577618094	rs188294485	FALSE	chr20:58056647	Cause of death: chronic obstructive pulmonary disease with acute exacerbation, unspecified	Neale B	UKBB	European	2017	T	C	intergenic	PIEZO1P1	0.0686	0.01192	8.868e-09	Neale-B_UKBB_EUR_2017
AA	FEV	rs577618094	rs188294485	FALSE	chr20:58056647	Cause of death: chronic obstructive pulmonary disease with acute exacerbation, unspecified	Neale B	UKBB	European	2017	T	C	intergenic	PIEZO1P1	0.0686	0.01192	8.868e-09	Neale-B_UKBB_EUR_2017
ALL	RATIO	rs74961455	rs113203622	FALSE	chr21:18211454	Cause of death: chronic obstructive pulmonary disease with acute exacerbation, unspecified	Neale B	UKBB	European	2017	A	G	intergenic	AP000473.6	0.1429	0.02443	5.18e-09	Neale-B_UKBB_EUR_2017
AA	FEV	rs575732714	rs577035982	FALSE	chr21:20171970	Cause of death: chronic obstructive pulmonary disease with acute exacerbation, unspecified	Neale B	UKBB	European	2017	T	C	intergenic	MIR548XHG	0.06237	0.0109	1.076e-08	Neale-B_UKBB_EUR_2017
AA	FEV	rs149820286	rs566071942	FALSE	chr21:20829937	Cause of death: chronic obstructive pulmonary disease with acute exacerbation, unspecified	Neale B	UKBB	European	2017	A	C	intergenic	RNU1-139P	-0.0809	0.01043	1.009e-14	Neale-B_UKBB_EUR_2017
AA	FEV	rs199898805	rs557447675	FALSE	chr21:34510343	Cause of death: chronic obstructive pulmonary disease with acute exacerbation, unspecified	Neale B	UKBB	European	2017	A	G	intergenic	AP000289.6	0.1145	0.01654	4.766e-12	Neale-B_UKBB_EUR_2017
AA	FEV	rs75115548	rs562920187	FALSE	chr21:42885175	Cause of death: chronic obstructive pulmonary disease with acute exacerbation, unspecified	Neale B	UKBB	European	2017	A	G	intron	TMPRSS2	0.09062	0.01354	2.336e-11	Neale-B_UKBB_EUR_2017
AA	RATIO	rs553791356	rs142839505	FALSE	chr21:45919053	Cause of death: chronic obstructive pulmonary disease with acute exacerbation, unspecified	Neale B	UKBB	European	2017	A	C	3_prime_UTR	TSPEAR	0.06017	0.0092	6.538e-11	Neale-B_UKBB_EUR_2017
AA	RATIO	rs563960382	rs185103043	FALSE	chr22:22884079	Cause of death: chronic obstructive pulmonary disease with acute exacerbation, unspecified	Neale B	UKBB	European	2017	T	C	intergenic	PRAME	-0.1069	0.01459	2.535e-13	Neale-B_UKBB_EUR_2017
AA	RATIO	rs28613854	rs185453544	FALSE	chr22:32570910	Cause of death: chronic obstructive pulmonary disease with acute exacerbation, unspecified	Neale B	UKBB	European	2017	A	G	intergenic	RP1-90G24.8	0.1417	0.01696	7.551e-17	Neale-B_UKBB_EUR_2017
AA	FEV	rs75267345	rs534194862	FALSE	chr22:39571639	Cause of death: chronic obstructive pulmonary disease with acute exacerbation, unspecified	Neale B	UKBB	European	2017	T	C	intergenic	FUNDC2P4	0.07136	0.01287	3.069e-08	Neale-B_UKBB_EUR_2017
AA	FEV	rs4253665	rs190881046	FALSE	chr22:46324493	Cause of death: chronic obstructive pulmonary disease with acute exacerbation, unspecified	Neale B	UKBB	European	2017	A	G	intron	WNT7B	0.1331	0.01631	3.89e-16	Neale-B_UKBB_EUR_2017
AA	RATIO	rs148758689	22:47337547_G_A	FALSE	chr22:47337547	Cause of death: chronic obstructive pulmonary disease with acute exacerbation, unspecified	Neale B	UKBB	European	2017	A	G	intron	TBC1D22A	0.09016	0.01524	3.416e-09	Neale-B_UKBB_EUR_2017
AA	FVC	rs142703236	rs192510078	FALSE	chr22:50998622	Cause of death: chronic obstructive pulmonary disease with acute exacerbation, unspecified	Neale B	UKBB	European	2017	T	G	intron	SYCE3	0.03331	0.005864	1.384e-08	Neale-B_UKBB_EUR_2017
AA	RATIO	rs116075063	rs553683721	FALSE	chr3:102788346	Cause of death: chronic obstructive pulmonary disease with acute exacerbation, unspecified	Neale B	UKBB	European	2017	T	C	intergenic	RNU1-43P	-0.07043	0.01098	1.488e-10	Neale-B_UKBB_EUR_2017
AA	FEV	rs555325577	rs541650211	FALSE	chr3:103498816	Cause of death: chronic obstructive pulmonary disease with acute exacerbation, unspecified	Neale B	UKBB	European	2017	T	C	intergenic	TUBBP11	0.05177	0.009042	1.071e-08	Neale-B_UKBB_EUR_2017
AA	FVC	rs555325577	rs541650211	FALSE	chr3:103498816	Cause of death: chronic obstructive pulmonary disease with acute exacerbation, unspecified	Neale B	UKBB	European	2017	T	C	intergenic	TUBBP11	0.05177	0.009042	1.071e-08	Neale-B_UKBB_EUR_2017
AA	RATIO	rs547073591	rs189489766	FALSE	chr3:105547493	Cause of death: chronic obstructive pulmonary disease with acute exacerbation, unspecified	Neale B	UKBB	European	2017	A	G	intron	CBLB	-0.08081	0.01289	3.838e-10	Neale-B_UKBB_EUR_2017
AA	RATIO	rs59676831	rs537070324	FALSE	chr3:132422687	Cause of death: chronic obstructive pulmonary disease with acute exacerbation, unspecified	Neale B	UKBB	European	2017	A	G	intron	NPHP3	-0.06082	0.009466	1.396e-10	Neale-B_UKBB_EUR_2017
AA	FVC	rs59676831	rs537070324	FALSE	chr3:132422687	Cause of death: chronic obstructive pulmonary disease with acute exacerbation, unspecified	Neale B	UKBB	European	2017	A	G	intron	NPHP3	-0.06082	0.009466	1.396e-10	Neale-B_UKBB_EUR_2017
AA	RATIO	rs562348111	rs759780506	FALSE	chr3:154664556	Cause of death: chronic obstructive pulmonary disease with acute exacerbation, unspecified	Neale B	UKBB	European	2017	A	C	intergenic	RP11-439C8.2	0.1871	0.01996	9.188e-21	Neale-B_UKBB_EUR_2017
AA	FEV	rs553905319	rs114050841	FALSE	chr3:155892512	Cause of death: chronic obstructive pulmonary disease with acute exacerbation, unspecified	Neale B	UKBB	European	2017	A	G	intron	KCNAB1	0.05018	0.008467	3.242e-09	Neale-B_UKBB_EUR_2017
AA	FVC	rs553905319	rs114050841	FALSE	chr3:155892512	Cause of death: chronic obstructive pulmonary disease with acute exacerbation, unspecified	Neale B	UKBB	European	2017	A	G	intron	KCNAB1	0.05018	0.008467	3.242e-09	Neale-B_UKBB_EUR_2017
AA	RATIO	rs573063833	rs6776394	FALSE	chr3:174909050	Cause of death: chronic obstructive pulmonary disease with acute exacerbation, unspecified	Neale B	UKBB	European	2017	A	T	intron	NAALADL2	-0.1077	0.01487	4.894e-13	Neale-B_UKBB_EUR_2017
AA	RATIO	rs371377078	rs541769412	FALSE	chr3:180009319	Cause of death: chronic obstructive pulmonary disease with acute exacerbation, unspecified	Neale B	UKBB	European	2017	A	G	intergenic	RP11-420J11.1	-0.04743	0.008176	6.854e-09	Neale-B_UKBB_EUR_2017
AA	FVC	rs551850861	rs559105571	FALSE	chr3:183125662	Cause of death: chronic obstructive pulmonary disease with acute exacerbation, unspecified	Neale B	UKBB	European	2017	A	T	intron	MCF2L2	0.1002	0.01561	1.435e-10	Neale-B_UKBB_EUR_2017
AA	FEV	rs78405770	rs145097282	FALSE	chr3:187451819	Cause of death: chronic obstructive pulmonary disease with acute exacerbation, unspecified	Neale B	UKBB	European	2017	A	G	intron	BCL6	0.07617	0.01228	5.918e-10	Neale-B_UKBB_EUR_2017
ALL	FVC	rs139399765	rs145861022	FALSE	chr3:20722632	Cause of death: chronic obstructive pulmonary disease with acute exacerbation, unspecified	Neale B	UKBB	European	2017	C	G	intron	SGO1-AS1	0.06879	0.01216	1.58e-08	Neale-B_UKBB_EUR_2017
AA	RATIO	rs139399765	rs145861022	FALSE	chr3:20722632	Cause of death: chronic obstructive pulmonary disease with acute exacerbation, unspecified	Neale B	UKBB	European	2017	C	G	intron	SGO1-AS1	0.06879	0.01216	1.581e-08	Neale-B_UKBB_EUR_2017
AA	FVC	rs139399765	rs145861022	FALSE	chr3:20722632	Cause of death: chronic obstructive pulmonary disease with acute exacerbation, unspecified	Neale B	UKBB	European	2017	C	G	intron	SGO1-AS1	0.06879	0.01216	1.581e-08	Neale-B_UKBB_EUR_2017
AA	FVC	rs142276446	rs181895761	FALSE	chr3:30621350	Cause of death: chronic obstructive pulmonary disease with acute exacerbation, unspecified	Neale B	UKBB	European	2017	T	G	intergenic	TGFBR2	-0.05574	0.008826	2.852e-10	Neale-B_UKBB_EUR_2017
AA	FVC	rs9838003	rs146435554	FALSE	chr3:38050627	Cause of death: chronic obstructive pulmonary disease with acute exacerbation, unspecified	Neale B	UKBB	European	2017	A	G	synonymous	PLCD1	0.1013	0.01013	2.296e-23	Neale-B_UKBB_EUR_2017
EA	FEV	rs55660515	rs144622878	FALSE	chr3:50832711	Cause of death: chronic obstructive pulmonary disease with acute exacerbation, unspecified	Neale B	UKBB	European	2017	A	G	intron	DOCK3	0.03286	0.00599	4.242e-08	Neale-B_UKBB_EUR_2017
AA	RATIO	rs138441009	rs751769626	FALSE	chr3:65845068	Cause of death: chronic obstructive pulmonary disease with acute exacerbation, unspecified	Neale B	UKBB	European	2017	T	C	intron	MAGI1	-0.1256	0.01911	5.196e-11	Neale-B_UKBB_EUR_2017
AA	FVC	rs34389197	rs180944946	FALSE	chr3:67485003	Cause of death: chronic obstructive pulmonary disease with acute exacerbation, unspecified	Neale B	UKBB	European	2017	A	G	intron	SUCLG2	-0.09408	0.01387	1.257e-11	Neale-B_UKBB_EUR_2017
ALL	RATIO	rs12493584	rs184375373	FALSE	chr3:73750374	Cause of death: chronic obstructive pulmonary disease with acute exacerbation, unspecified	Neale B	UKBB	European	2017	A	G	intergenic	RP11-451J24.1	0.07484	0.0108	4.68e-12	Neale-B_UKBB_EUR_2017
ALL	RATIO	rs149963074	rs190469279	FALSE	chr3:99821341	Cause of death: chronic obstructive pulmonary disease with acute exacerbation, unspecified	Neale B	UKBB	European	2017	C	G	intron	FILIP1L	-0.07811	0.01276	9.89e-10	Neale-B_UKBB_EUR_2017
AA	FEV	rs184585547	rs190469279	FALSE	chr3:99821341	Cause of death: chronic obstructive pulmonary disease with acute exacerbation, unspecified	Neale B	UKBB	European	2017	C	G	intron	FILIP1L	-0.07811	0.01276	9.886e-10	Neale-B_UKBB_EUR_2017
ALL	FEV	rs535134972	rs192599778	FALSE	chr4:108988284	Cause of death: chronic obstructive pulmonary disease with acute exacerbation, unspecified	Neale B	UKBB	European	2017	A	T	intron	LEF1	-0.08645	0.01083	1.69e-15	Neale-B_UKBB_EUR_2017
AA	FVC	rs560663219	rs141109860	FALSE	chr4:12646603	Cause of death: chronic obstructive pulmonary disease with acute exacerbation, unspecified	Neale B	UKBB	European	2017	A	T	upstream	RP11-352E6.2	0.07343	0.01233	2.696e-09	Neale-B_UKBB_EUR_2017
AA	RATIO	rs369095991	rs183463060	FALSE	chr4:134810334	Cause of death: chronic obstructive pulmonary disease with acute exacerbation, unspecified	Neale B	UKBB	European	2017	A	G	intron	RP11-427M20.1	0.07112	0.01033	6.295e-12	Neale-B_UKBB_EUR_2017
AA	FVC	rs552356110	rs574214191	FALSE	chr4:137455362	Cause of death: chronic obstructive pulmonary disease with acute exacerbation, unspecified	Neale B	UKBB	European	2017	A	G	intergenic	RP11-625B21.1	0.07318	0.01237	3.476e-09	Neale-B_UKBB_EUR_2017
AA	FEV	rs552356110	rs574214191	FALSE	chr4:137455362	Cause of death: chronic obstructive pulmonary disease with acute exacerbation, unspecified	Neale B	UKBB	European	2017	A	G	intergenic	RP11-625B21.1	0.07318	0.01237	3.476e-09	Neale-B_UKBB_EUR_2017
AA	RATIO	rs6814777	rs189551135	FALSE	chr4:143490974	Cause of death: chronic obstructive pulmonary disease with acute exacerbation, unspecified	Neale B	UKBB	European	2017	A	G	intron	INPP4B	-0.06925	0.01174	3.882e-09	Neale-B_UKBB_EUR_2017
AA	RATIO	rs34278742	rs184871152	FALSE	chr4:169999988	Cause of death: chronic obstructive pulmonary disease with acute exacerbation, unspecified	Neale B	UKBB	European	2017	A	G	intergenic	SH3RF1	0.03204	0.005142	4.896e-10	Neale-B_UKBB_EUR_2017
AA	RATIO	rs71244912	rs186732756	FALSE	chr4:173069560	Cause of death: chronic obstructive pulmonary disease with acute exacerbation, unspecified	Neale B	UKBB	European	2017	A	G	intron	GALNTL6	-0.06309	0.0115	4.294e-08	Neale-B_UKBB_EUR_2017
AA	RATIO	rs199738380	rs139559631	FALSE	chr4:183251284	Cause of death: chronic obstructive pulmonary disease with acute exacerbation, unspecified	Neale B	UKBB	European	2017	T	C	intron	TENM3	-0.08979	0.01544	6.285e-09	Neale-B_UKBB_EUR_2017
AA	RATIO	rs150776262	rs145751489	FALSE	chr4:22475719	Cause of death: chronic obstructive pulmonary disease with acute exacerbation, unspecified	Neale B	UKBB	European	2017	A	T	intron	ADGRA3	0.08293	0.01309	2.531e-10	Neale-B_UKBB_EUR_2017
AA	FEV	rs138466060	rs189584618	FALSE	chr4:30776669	Cause of death: chronic obstructive pulmonary disease with acute exacerbation, unspecified	Neale B	UKBB	European	2017	T	C	intron	PCDH7	-0.09673	0.01398	4.874e-12	Neale-B_UKBB_EUR_2017
AA	RATIO	rs138466060	rs189584618	FALSE	chr4:30776669	Cause of death: chronic obstructive pulmonary disease with acute exacerbation, unspecified	Neale B	UKBB	European	2017	T	C	intron	PCDH7	-0.09673	0.01398	4.874e-12	Neale-B_UKBB_EUR_2017
ALL	FEV	rs111351387	rs193146381	FALSE	chr4:72228590	Cause of death: chronic obstructive pulmonary disease with acute exacerbation, unspecified	Neale B	UKBB	European	2017	C	G	intron	SLC4A4	-0.06543	0.0117	2.3e-08	Neale-B_UKBB_EUR_2017
AA	FEV	rs111351387	rs193146381	FALSE	chr4:72228590	Cause of death: chronic obstructive pulmonary disease with acute exacerbation, unspecified	Neale B	UKBB	European	2017	C	G	intron	SLC4A4	-0.06543	0.0117	2.304e-08	Neale-B_UKBB_EUR_2017
AA	FVC	rs111351387	rs193146381	FALSE	chr4:72228590	Cause of death: chronic obstructive pulmonary disease with acute exacerbation, unspecified	Neale B	UKBB	European	2017	C	G	intron	SLC4A4	-0.06543	0.0117	2.304e-08	Neale-B_UKBB_EUR_2017
AA	RATIO	rs4252807	rs183082217	FALSE	chr4:77556424	Cause of death: chronic obstructive pulmonary disease with acute exacerbation, unspecified	Neale B	UKBB	European	2017	A	C	intron	SHROOM3	-0.0841	0.01195	2.151e-12	Neale-B_UKBB_EUR_2017
AA	FVC	rs541613145	rs562993005	FALSE	chr4:84045265	Cause of death: chronic obstructive pulmonary disease with acute exacerbation, unspecified	Neale B	UKBB	European	2017	A	C	intron	PLAC8	-0.03085	0.005422	1.315e-08	Neale-B_UKBB_EUR_2017
AA	FEV	rs541613145	rs562993005	FALSE	chr4:84045265	Cause of death: chronic obstructive pulmonary disease with acute exacerbation, unspecified	Neale B	UKBB	European	2017	A	C	intron	PLAC8	-0.03085	0.005422	1.315e-08	Neale-B_UKBB_EUR_2017
AA	FVC	rs73777553	rs535035611	FALSE	chr5:100012745	Cause of death: chronic obstructive pulmonary disease with acute exacerbation, unspecified	Neale B	UKBB	European	2017	A	G	intergenic	CTC-293G12.1	0.09838	0.01471	2.415e-11	Neale-B_UKBB_EUR_2017
AA	RATIO	rs17151153	rs182127164	FALSE	chr5:123021241	Cause of death: chronic obstructive pulmonary disease with acute exacerbation, unspecified	Neale B	UKBB	European	2017	A	T	intergenic	KRT18P16	-0.1015	0.01449	2.687e-12	Neale-B_UKBB_EUR_2017
EA	RATIO	rs115062513	rs559093259	FALSE	chr5:127423406	Cause of death: chronic obstructive pulmonary disease with acute exacerbation, unspecified	Neale B	UKBB	European	2017	A	T	intron	SLC12A2	-0.1121	0.01505	1.015e-13	Neale-B_UKBB_EUR_2017
AA	FEV	rs368967832	rs550897069	FALSE	chr5:135211420	Cause of death: chronic obstructive pulmonary disease with acute exacerbation, unspecified	Neale B	UKBB	European	2017	T	G	3_prime_UTR	SLC25A48	0.07362	0.01264	5.979e-09	Neale-B_UKBB_EUR_2017
AA	RATIO	rs552397783	rs189882211	FALSE	chr5:143050782	Cause of death: chronic obstructive pulmonary disease with acute exacerbation, unspecified	Neale B	UKBB	European	2017	A	G	intron	CTB-57H20.1	0.1383	0.01476	9.298e-21	Neale-B_UKBB_EUR_2017
AA	RATIO	rs540116913	rs189882211	FALSE	chr5:143050782	Cause of death: chronic obstructive pulmonary disease with acute exacerbation, unspecified	Neale B	UKBB	European	2017	A	G	intron	CTB-57H20.1	0.1383	0.01476	9.298e-21	Neale-B_UKBB_EUR_2017
AA	RATIO	rs372313777	rs150012218	FALSE	chr5:173586978	Cause of death: chronic obstructive pulmonary disease with acute exacerbation, unspecified	Neale B	UKBB	European	2017	C	G	intron	HMP19	0.04447	0.008017	2.995e-08	Neale-B_UKBB_EUR_2017
AA	RATIO	rs191577955	rs536239227	FALSE	chr5:18896745	Cause of death: chronic obstructive pulmonary disease with acute exacerbation, unspecified	Neale B	UKBB	European	2017	C	G	upstream	CTD-2151L9.2	0.1394	0.01711	4.377e-16	Neale-B_UKBB_EUR_2017
AA	RATIO	rs529980038	rs532148952	FALSE	chr5:23463536	Cause of death: chronic obstructive pulmonary disease with acute exacerbation, unspecified	Neale B	UKBB	European	2017	T	G	intron	PRDM9	0.08474	0.0108	4.841e-15	Neale-B_UKBB_EUR_2017
AA	RATIO	rs576329035	rs556830795	FALSE	chr5:2383119	Cause of death: chronic obstructive pulmonary disease with acute exacerbation, unspecified	Neale B	UKBB	European	2017	T	C	intergenic	RP11-24P24.1	0.102	0.01449	2.048e-12	Neale-B_UKBB_EUR_2017
ALL	RATIO	rs77124964	rs138966536	FALSE	chr5:25180887	Cause of death: chronic obstructive pulmonary disease with acute exacerbation, unspecified	Neale B	UKBB	European	2017	T	C	intron	RP11-549K20.1	0.1007	0.01501	2.13e-11	Neale-B_UKBB_EUR_2017
AA	RATIO	rs34689507	rs142946141	FALSE	chr5:54153708	Cause of death: chronic obstructive pulmonary disease with acute exacerbation, unspecified	Neale B	UKBB	European	2017	T	C	non_coding_transcript_exon	RP11-45H22.1	0.09429	0.01389	1.202e-11	Neale-B_UKBB_EUR_2017
AA	FEV	rs373255037	rs184824630	FALSE	chr5:83971110	Cause of death: chronic obstructive pulmonary disease with acute exacerbation, unspecified	Neale B	UKBB	European	2017	T	C	intergenic	CTD-2269F5.1	0.04653	0.008225	1.592e-08	Neale-B_UKBB_EUR_2017
AA	FEV	rs57770734	rs765795223	FALSE	chr6:106827546	Cause of death: chronic obstructive pulmonary disease with acute exacerbation, unspecified	Neale B	UKBB	European	2017	A	G	intron	AIM1	0.08442	0.01324	1.924e-10	Neale-B_UKBB_EUR_2017
ALL	FEV	rs11403813	rs148165064	FALSE	chr6:35918873	Cause of death: chronic obstructive pulmonary disease with acute exacerbation, unspecified	Neale B	UKBB	European	2017	T	C	intron	SLC26A8	0.08378	0.0131	1.67e-10	Neale-B_UKBB_EUR_2017
ALL	FVC	rs11403813	rs148165064	FALSE	chr6:35918873	Cause of death: chronic obstructive pulmonary disease with acute exacerbation, unspecified	Neale B	UKBB	European	2017	T	C	intron	SLC26A8	0.08378	0.0131	1.67e-10	Neale-B_UKBB_EUR_2017
ALL	FVC	rs73732339	rs79714692	FALSE	chr6:40345115	Cause of death: chronic obstructive pulmonary disease with acute exacerbation, unspecified	Neale B	UKBB	European	2017	A	T	intron	TDRG1	-0.02452	0.004469	4.2e-08	Neale-B_UKBB_EUR_2017
AA	FEV	rs7761337	rs577852602	FALSE	chr6:4339488	Cause of death: chronic obstructive pulmonary disease with acute exacerbation, unspecified	Neale B	UKBB	European	2017	T	G	intergenic	RP3-527G5.1	-0.1062	0.01554	8.915e-12	Neale-B_UKBB_EUR_2017
AA	RATIO	rs546251248	rs192055964	FALSE	chr6:44610670	Cause of death: chronic obstructive pulmonary disease with acute exacerbation, unspecified	Neale B	UKBB	European	2017	A	C	intergenic	RP3-449H6.2	0.0964	0.01746	3.508e-08	Neale-B_UKBB_EUR_2017
AA	FEV	rs540182467	rs144196286	FALSE	chr6:63219285	Cause of death: chronic obstructive pulmonary disease with acute exacerbation, unspecified	Neale B	UKBB	European	2017	A	C	intergenic	RP11-448N11.2	0.07193	0.01216	3.406e-09	Neale-B_UKBB_EUR_2017
ALL	FVC	rs78349759	rs547629648	FALSE	chr6:84544559	Cause of death: chronic obstructive pulmonary disease with acute exacerbation, unspecified	Neale B	UKBB	European	2017	A	G	intergenic	RIPPLY2	0.1061	0.01523	3.62e-12	Neale-B_UKBB_EUR_2017
AA	FEV	rs77056508	rs547629648	FALSE	chr6:84544559	Cause of death: chronic obstructive pulmonary disease with acute exacerbation, unspecified	Neale B	UKBB	European	2017	A	G	intergenic	RIPPLY2	0.1061	0.01523	3.622e-12	Neale-B_UKBB_EUR_2017
AA	FVC	rs77056508	rs547629648	FALSE	chr6:84544559	Cause of death: chronic obstructive pulmonary disease with acute exacerbation, unspecified	Neale B	UKBB	European	2017	A	G	intergenic	RIPPLY2	0.1061	0.01523	3.622e-12	Neale-B_UKBB_EUR_2017
AA	RATIO	rs202247066	rs187729672	FALSE	chr6:92974312	Cause of death: chronic obstructive pulmonary disease with acute exacerbation, unspecified	Neale B	UKBB	European	2017	A	G	intergenic	RP1-149C7.1	0.09654	0.01555	5.671e-10	Neale-B_UKBB_EUR_2017
AA	FEV	rs149864635	rs183178363	FALSE	chr6:97434714	Cause of death: chronic obstructive pulmonary disease with acute exacerbation, unspecified	Neale B	UKBB	European	2017	A	G	intron	KLHL32	0.03559	0.005744	6.103e-10	Neale-B_UKBB_EUR_2017
AA	RATIO	rs550381110	rs546681084	FALSE	chr7:122604947	Cause of death: chronic obstructive pulmonary disease with acute exacerbation, unspecified	Neale B	UKBB	European	2017	A	G	intergenic	TAS2R16	0.05319	0.008701	1.028e-09	Neale-B_UKBB_EUR_2017
AA	FEV	rs143624225	rs143772384	FALSE	chr7:13571752	Cause of death: chronic obstructive pulmonary disease with acute exacerbation, unspecified	Neale B	UKBB	European	2017	A	T	intron	AC011288.2	-0.07732	0.01261	9.098e-10	Neale-B_UKBB_EUR_2017
AA	FVC	rs114864927	rs533922984	FALSE	chr7:151569759	Cause of death: chronic obstructive pulmonary disease with acute exacerbation, unspecified	Neale B	UKBB	European	2017	A	G	intron	PRKAG2	0.1268	0.0175	4.803e-13	Neale-B_UKBB_EUR_2017
AA	RATIO	rs575446155	rs184599682	FALSE	chr7:15167777	Cause of death: chronic obstructive pulmonary disease with acute exacerbation, unspecified	Neale B	UKBB	European	2017	T	C	intergenic	AC006458.3	-0.1288	0.01708	5.322e-14	Neale-B_UKBB_EUR_2017
AA	RATIO	rs55915437	rs146097926	FALSE	chr7:158038523	Cause of death: chronic obstructive pulmonary disease with acute exacerbation, unspecified	Neale B	UKBB	European	2017	A	G	intron	PTPRN2	0.05261	0.008892	3.427e-09	Neale-B_UKBB_EUR_2017
AA	RATIO	rs80059393	rs191920975	FALSE	chr7:24974695	Cause of death: chronic obstructive pulmonary disease with acute exacerbation, unspecified	Neale B	UKBB	European	2017	A	G	intron	OSBPL3	0.06361	0.01156	3.847e-08	Neale-B_UKBB_EUR_2017
AA	FEV	rs570898349	rs181036866	FALSE	chr7:47797621	Cause of death: chronic obstructive pulmonary disease with acute exacerbation, unspecified	Neale B	UKBB	European	2017	T	C	intron	HUS1	0.06764	0.009798	5.476e-12	Neale-B_UKBB_EUR_2017
AA	RATIO	rs145358292	rs181036866	FALSE	chr7:47797621	Cause of death: chronic obstructive pulmonary disease with acute exacerbation, unspecified	Neale B	UKBB	European	2017	T	C	intron	HUS1	0.06764	0.009798	5.476e-12	Neale-B_UKBB_EUR_2017
AA	RATIO	rs147538444	rs181435200	FALSE	chr7:52863399	Cause of death: chronic obstructive pulmonary disease with acute exacerbation, unspecified	Neale B	UKBB	European	2017	A	G	intergenic	SGO1P2	-0.1681	0.02604	1.143e-10	Neale-B_UKBB_EUR_2017
AA	RATIO	rs149684930	rs574522681	FALSE	chr7:66514753	Cause of death: chronic obstructive pulmonary disease with acute exacerbation, unspecified	Neale B	UKBB	European	2017	T	C	intron	TYW1	0.06593	0.01146	9.18e-09	Neale-B_UKBB_EUR_2017
AA	FEV	rs140648793	rs181602972	FALSE	chr7:67831810	Cause of death: chronic obstructive pulmonary disease with acute exacerbation, unspecified	Neale B	UKBB	European	2017	A	G	intergenic	RP5-945F2.3	-0.06031	0.009125	4.124e-11	Neale-B_UKBB_EUR_2017
ALL	FEV	rs150709492	rs141623647	FALSE	chr7:8844764	Cause of death: chronic obstructive pulmonary disease with acute exacerbation, unspecified	Neale B	UKBB	European	2017	A	G	intergenic	NXPH1	-0.08519	0.01327	1.45e-10	Neale-B_UKBB_EUR_2017
AA	FEV	rs555331542	rs141623647	FALSE	chr7:8844764	Cause of death: chronic obstructive pulmonary disease with acute exacerbation, unspecified	Neale B	UKBB	European	2017	A	G	intergenic	NXPH1	-0.08519	0.01327	1.453e-10	Neale-B_UKBB_EUR_2017
AA	FEV	rs536389489	rs140640710	FALSE	chr7:98243603	Cause of death: chronic obstructive pulmonary disease with acute exacerbation, unspecified	Neale B	UKBB	European	2017	A	G	upstream	NPTX2	0.08459	0.01395	1.378e-09	Neale-B_UKBB_EUR_2017
AA	FEV	rs533036823	rs560796440	FALSE	chr8:101793589	Cause of death: chronic obstructive pulmonary disease with acute exacerbation, unspecified	Neale B	UKBB	European	2017	T	C	upstream	RPS20P23	-0.08963	0.01355	3.948e-11	Neale-B_UKBB_EUR_2017
AA	RATIO	rs565247391	rs193288824	FALSE	chr8:102786531	Cause of death: chronic obstructive pulmonary disease with acute exacerbation, unspecified	Neale B	UKBB	European	2017	T	C	intron	NCALD	-0.07652	0.01291	3.188e-09	Neale-B_UKBB_EUR_2017
AA	RATIO	rs143556659	rs758516652	FALSE	chr8:110761445	Cause of death: chronic obstructive pulmonary disease with acute exacerbation, unspecified	Neale B	UKBB	European	2017	A	G	intergenic	RP11-25D10.2	-0.1202	0.0156	1.477e-14	Neale-B_UKBB_EUR_2017
AA	RATIO	rs554115596	rs758516652	FALSE	chr8:110761445	Cause of death: chronic obstructive pulmonary disease with acute exacerbation, unspecified	Neale B	UKBB	European	2017	A	G	intergenic	RP11-25D10.2	-0.1202	0.0156	1.477e-14	Neale-B_UKBB_EUR_2017
ALL	RATIO	rs2921778	rs574276020	FALSE	chr8:118248326	Cause of death: chronic obstructive pulmonary disease with acute exacerbation, unspecified	Neale B	UKBB	European	2017	T	C	intergenic	SLC30A8	0.0705	0.01217	7.15e-09	Neale-B_UKBB_EUR_2017
AA	RATIO	rs2921778	rs574276020	FALSE	chr8:118248326	Cause of death: chronic obstructive pulmonary disease with acute exacerbation, unspecified	Neale B	UKBB	European	2017	T	C	intergenic	SLC30A8	0.0705	0.01217	7.152e-09	Neale-B_UKBB_EUR_2017
AA	FEV	rs11988179	rs531202957	FALSE	chr8:125142454	Cause of death: chronic obstructive pulmonary disease with acute exacerbation, unspecified	Neale B	UKBB	European	2017	A	G	intron	FER1L6-AS2	0.05128	0.008467	1.454e-09	Neale-B_UKBB_EUR_2017
AA	FVC	rs12678087	rs78032699	FALSE	chr8:1292118	Cause of death: chronic obstructive pulmonary disease with acute exacerbation, unspecified	Neale B	UKBB	European	2017	T	C	intron	DLGAP2	0.03026	0.005137	4.005e-09	Neale-B_UKBB_EUR_2017
AA	FVC	rs563998128	rs537622929	FALSE	chr8:133135544	Cause of death: chronic obstructive pulmonary disease with acute exacerbation, unspecified	Neale B	UKBB	European	2017	A	G	3_prime_UTR	KCNQ3	-0.0492	0.008348	3.941e-09	Neale-B_UKBB_EUR_2017
AA	RATIO	rs1542191	rs140901693	FALSE	chr8:143288446	Cause of death: chronic obstructive pulmonary disease with acute exacerbation, unspecified	Neale B	UKBB	European	2017	T	C	downstream	TSNARE1	-0.05086	0.008823	8.506e-09	Neale-B_UKBB_EUR_2017
AA	FVC	rs111940952	rs149737839	FALSE	chr8:15950721	Cause of death: chronic obstructive pulmonary disease with acute exacerbation, unspecified	Neale B	UKBB	European	2017	A	G	intergenic	MSR1	0.09367	0.01386	1.52e-11	Neale-B_UKBB_EUR_2017
AA	RATIO	rs563139834	rs145159194	FALSE	chr8:39738098	Cause of death: chronic obstructive pulmonary disease with acute exacerbation, unspecified	Neale B	UKBB	European	2017	C	G	intergenic	KB-1582A10.2	-0.1019	0.01484	6.947e-12	Neale-B_UKBB_EUR_2017
AA	RATIO	rs114260297	rs137887907	FALSE	chr8:55618887	Cause of death: chronic obstructive pulmonary disease with acute exacerbation, unspecified	Neale B	UKBB	European	2017	A	G	intron	RP1	-0.08035	0.01281	3.695e-10	Neale-B_UKBB_EUR_2017
AA	RATIO	rs150846134	rs143919500	FALSE	chr8:79756835	Cause of death: chronic obstructive pulmonary disease with acute exacerbation, unspecified	Neale B	UKBB	European	2017	A	G	downstream	RP11-79H23.3	-0.04995	0.008701	9.763e-09	Neale-B_UKBB_EUR_2017
AA	FVC	rs563180072	rs148081847	FALSE	chr9:110865150	Cause of death: chronic obstructive pulmonary disease with acute exacerbation, unspecified	Neale B	UKBB	European	2017	A	G	intergenic	CHCHD4P2	0.09745	0.01428	9.519e-12	Neale-B_UKBB_EUR_2017
AA	FEV	rs563180072	rs148081847	FALSE	chr9:110865150	Cause of death: chronic obstructive pulmonary disease with acute exacerbation, unspecified	Neale B	UKBB	European	2017	A	G	intergenic	CHCHD4P2	0.09745	0.01428	9.519e-12	Neale-B_UKBB_EUR_2017
AA	FEV	rs148652557	rs533839098	FALSE	chr9:124530453	Cause of death: chronic obstructive pulmonary disease with acute exacerbation, unspecified	Neale B	UKBB	European	2017	A	C	intron	DAB2IP	-0.08328	0.01331	4.195e-10	Neale-B_UKBB_EUR_2017
AA	RATIO	rs77601872	rs117326462	FALSE	chr9:135221844	Cause of death: chronic obstructive pulmonary disease with acute exacerbation, unspecified	Neale B	UKBB	European	2017	T	C	synonymous	SETX	-0.08503	0.0133	1.709e-10	Neale-B_UKBB_EUR_2017
AA	RATIO	rs558470554	rs545756854	FALSE	chr9:16426965	Cause of death: chronic obstructive pulmonary disease with acute exacerbation, unspecified	Neale B	UKBB	European	2017	A	G	intron	BNC2	0.08483	0.01367	5.781e-10	Neale-B_UKBB_EUR_2017
AA	RATIO	rs115482155	rs545756854	FALSE	chr9:16426965	Cause of death: chronic obstructive pulmonary disease with acute exacerbation, unspecified	Neale B	UKBB	European	2017	A	G	intron	BNC2	0.08483	0.01367	5.781e-10	Neale-B_UKBB_EUR_2017
AA	FVC	rs191509514	rs141653400	FALSE	chr9:22556628	Cause of death: chronic obstructive pulmonary disease with acute exacerbation, unspecified	Neale B	UKBB	European	2017	T	C	intergenic	LINC01239	0.09089	0.01362	2.673e-11	Neale-B_UKBB_EUR_2017
ALL	FEV	rs139115060	rs74759664	FALSE	chr9:25007962	Cause of death: chronic obstructive pulmonary disease with acute exacerbation, unspecified	Neale B	UKBB	European	2017	T	G	intergenic	RN7SKP120	0.1219	0.01569	8.97e-15	Neale-B_UKBB_EUR_2017
ALL	FVC	rs139115060	rs74759664	FALSE	chr9:25007962	Cause of death: chronic obstructive pulmonary disease with acute exacerbation, unspecified	Neale B	UKBB	European	2017	T	G	intergenic	RN7SKP120	0.1219	0.01569	8.97e-15	Neale-B_UKBB_EUR_2017
AA	RATIO	rs62544433	rs753459414	FALSE	chr9:32962753	Cause of death: chronic obstructive pulmonary disease with acute exacerbation, unspecified	Neale B	UKBB	European	2017	A	T	intergenic	APTX	-0.1205	0.01596	5.009e-14	Neale-B_UKBB_EUR_2017
AA	RATIO	rs57862396	rs753459414	FALSE	chr9:32962753	Cause of death: chronic obstructive pulmonary disease with acute exacerbation, unspecified	Neale B	UKBB	European	2017	A	T	intergenic	APTX	-0.1205	0.01596	5.009e-14	Neale-B_UKBB_EUR_2017
ALL	FVC	rs79307397	rs186667764	FALSE	chr9:79093295	Cause of death: chronic obstructive pulmonary disease with acute exacerbation, unspecified	Neale B	UKBB	European	2017	A	G	intron	GCNT1	0.1055	0.01473	8.67e-13	Neale-B_UKBB_EUR_2017
AA	RATIO	rs144391481	rs144760208	FALSE	chr9:9152453	Cause of death: chronic obstructive pulmonary disease with acute exacerbation, unspecified	Neale B	UKBB	European	2017	T	C	intron	PTPRD	-0.03606	0.005576	1.062e-10	Neale-B_UKBB_EUR_2017
AA	FEV	rs200637214	rs61809192	FALSE	chr1:180986140	Cause of death: chronic obstructive pulmonary disease with acute lower respiratory infection	Neale B	UKBB	European	2017	T	C	intron	STX6	0.05629	0.009621	5.099e-09	Neale-B_UKBB_EUR_2017
AA	RATIO	rs60402465	rs571099913	FALSE	chr1:190053877	Cause of death: chronic obstructive pulmonary disease with acute lower respiratory infection	Neale B	UKBB	European	2017	T	C	intergenic	BRINP3	-0.0838	0.01443	6.549e-09	Neale-B_UKBB_EUR_2017
AA	FVC	rs60402465	rs571099913	FALSE	chr1:190053877	Cause of death: chronic obstructive pulmonary disease with acute lower respiratory infection	Neale B	UKBB	European	2017	T	C	intergenic	BRINP3	-0.0838	0.01443	6.549e-09	Neale-B_UKBB_EUR_2017
AA	FEV	rs34028707	rs531248662	FALSE	chr1:211605127	Cause of death: chronic obstructive pulmonary disease with acute lower respiratory infection	Neale B	UKBB	European	2017	A	G	intron	LINC00467	-0.1024	0.01837	2.6e-08	Neale-B_UKBB_EUR_2017
AA	RATIO	rs140242409	rs541004390	FALSE	chr1:221001252	Cause of death: chronic obstructive pulmonary disease with acute lower respiratory infection	Neale B	UKBB	European	2017	C	G	upstream	LINC01352	-0.122	0.02004	1.189e-09	Neale-B_UKBB_EUR_2017
AA	RATIO	rs567840101	rs562722514	FALSE	chr1:233742731	Cause of death: chronic obstructive pulmonary disease with acute lower respiratory infection	Neale B	UKBB	European	2017	A	G	intergenic	KCNK1	0.1446	0.02538	1.243e-08	Neale-B_UKBB_EUR_2017
AA	FVC	rs567840101	rs562722514	FALSE	chr1:233742731	Cause of death: chronic obstructive pulmonary disease with acute lower respiratory infection	Neale B	UKBB	European	2017	A	G	intergenic	KCNK1	0.1446	0.02538	1.243e-08	Neale-B_UKBB_EUR_2017
AA	FEV	rs112812497	rs533713087	FALSE	chr1:48652612	Cause of death: chronic obstructive pulmonary disease with acute lower respiratory infection	Neale B	UKBB	European	2017	A	G	intron	RP5-1024N4.2	0.118	0.01936	1.154e-09	Neale-B_UKBB_EUR_2017
AA	FEV	rs199825170	rs186435854	FALSE	chr1:59843131	Cause of death: chronic obstructive pulmonary disease with acute lower respiratory infection	Neale B	UKBB	European	2017	A	C	intron	FGGY	-0.1442	0.02514	1.018e-08	Neale-B_UKBB_EUR_2017
AA	FVC	rs74154586	rs750719253	FALSE	chr10:105697435	Cause of death: chronic obstructive pulmonary disease with acute lower respiratory infection	Neale B	UKBB	European	2017	T	C	intergenic	STN1	0.1743	0.02745	2.27e-10	Neale-B_UKBB_EUR_2017
AA	FVC	rs17106112	rs191834753	FALSE	chr10:125819287	Cause of death: chronic obstructive pulmonary disease with acute lower respiratory infection	Neale B	UKBB	European	2017	A	G	intron	CHST15	0.06908	0.01175	4.334e-09	Neale-B_UKBB_EUR_2017
AA	FVC	rs7089485	rs77529449	FALSE	chr10:17181258	Cause of death: chronic obstructive pulmonary disease with acute lower respiratory infection	Neale B	UKBB	European	2017	T	C	upstream	RP11-406H21.2	0.09262	0.01675	3.338e-08	Neale-B_UKBB_EUR_2017
AA	FEV	rs146665449	rs575923214	FALSE	chr10:58572685	Cause of death: chronic obstructive pulmonary disease with acute lower respiratory infection	Neale B	UKBB	European	2017	T	C	intergenic	SNORD2	0.1626	0.02338	3.824e-12	Neale-B_UKBB_EUR_2017
AA	FVC	rs564809739	rs181040101	FALSE	chr10:8740047	Cause of death: chronic obstructive pulmonary disease with acute lower respiratory infection	Neale B	UKBB	European	2017	A	G	intergenic	RP11-575N15.1	0.1394	0.02097	3.138e-11	Neale-B_UKBB_EUR_2017
ALL	RATIO	rs540065360	rs561558577	FALSE	chr10:93936904	Cause of death: chronic obstructive pulmonary disease with acute lower respiratory infection	Neale B	UKBB	European	2017	T	C	intron	CPEB3	-0.1222	0.01888	1.01e-10	Neale-B_UKBB_EUR_2017
AA	RATIO	rs546272607	rs190352735	FALSE	chr11:103073804	Cause of death: chronic obstructive pulmonary disease with acute lower respiratory infection	Neale B	UKBB	European	2017	T	G	intron	DYNC2H1	0.1426	0.02517	1.511e-08	Neale-B_UKBB_EUR_2017
AA	RATIO	rs139417229	rs151230985	FALSE	chr11:104014676	Cause of death: chronic obstructive pulmonary disease with acute lower respiratory infection	Neale B	UKBB	European	2017	T	C	intron	PDGFD	0.1423	0.02525	1.794e-08	Neale-B_UKBB_EUR_2017
AA	RATIO	rs562149032	rs71475158	FALSE	chr11:109427489	Cause of death: chronic obstructive pulmonary disease with acute lower respiratory infection	Neale B	UKBB	European	2017	A	G	intron	RP11-708B6.2	0.05719	0.01022	2.257e-08	Neale-B_UKBB_EUR_2017
ALL	FEV	rs200755764	rs151159336	FALSE	chr11:11891536	Cause of death: chronic obstructive pulmonary disease with acute lower respiratory infection	Neale B	UKBB	European	2017	A	G	intron	USP47	0.0776	0.01203	1.18e-10	Neale-B_UKBB_EUR_2017
AA	RATIO	rs367651146	rs182905410	FALSE	chr11:17259596	Cause of death: chronic obstructive pulmonary disease with acute lower respiratory infection	Neale B	UKBB	European	2017	T	C	intron	NUCB2	0.1621	0.02687	1.699e-09	Neale-B_UKBB_EUR_2017
AA	FVC	rs74996963	rs186071576	FALSE	chr11:32048774	Cause of death: chronic obstructive pulmonary disease with acute lower respiratory infection	Neale B	UKBB	European	2017	T	G	intron	RCN1	0.1062	0.01549	7.594e-12	Neale-B_UKBB_EUR_2017
AA	FEV	rs112348005	rs575818691	FALSE	chr11:37186166	Cause of death: chronic obstructive pulmonary disease with acute lower respiratory infection	Neale B	UKBB	European	2017	A	G	intergenic	CTD-2119L1.1	-0.1554	0.02627	3.435e-09	Neale-B_UKBB_EUR_2017
AA	RATIO	rs112495473	rs142736698	FALSE	chr11:92660100	Cause of death: chronic obstructive pulmonary disease with acute lower respiratory infection	Neale B	UKBB	European	2017	A	C	intron	RP11-676F20.5	0.09027	0.01443	4.201e-10	Neale-B_UKBB_EUR_2017
AA	RATIO	rs1555224626	rs181396256	FALSE	chr12:131118610	Cause of death: chronic obstructive pulmonary disease with acute lower respiratory infection	Neale B	UKBB	European	2017	A	G	intron	RP11-662M24.2	0.1024	0.01528	2.257e-11	Neale-B_UKBB_EUR_2017
AA	RATIO	rs4251518	rs111389789	FALSE	chr12:44283831	Cause of death: chronic obstructive pulmonary disease with acute lower respiratory infection	Neale B	UKBB	European	2017	T	C	intron	TMEM117	-0.148	0.02082	1.256e-12	Neale-B_UKBB_EUR_2017
AA	FVC	rs550545983	12:70862815_T_C	FALSE	chr12:70862815	Cause of death: chronic obstructive pulmonary disease with acute lower respiratory infection	Neale B	UKBB	European	2017	T	C	intron	RP11-588H23.3	-0.1349	0.0242	2.581e-08	Neale-B_UKBB_EUR_2017
AA	FVC	rs138567296	rs774193431	FALSE	chr12:79771196	Cause of death: chronic obstructive pulmonary disease with acute lower respiratory infection	Neale B	UKBB	European	2017	T	C	intron	SYT1	0.1462	0.02552	1.055e-08	Neale-B_UKBB_EUR_2017
AA	FVC	rs535111851	rs146117269	FALSE	chr13:42822153	Cause of death: chronic obstructive pulmonary disease with acute lower respiratory infection	Neale B	UKBB	European	2017	A	G	intron	DGKH	0.1465	0.02536	7.916e-09	Neale-B_UKBB_EUR_2017
AA	RATIO	rs138593800	rs541995489	FALSE	chr13:60575126	Cause of death: chronic obstructive pulmonary disease with acute lower respiratory infection	Neale B	UKBB	European	2017	A	T	intron	DIAPH3	0.151	0.02768	4.974e-08	Neale-B_UKBB_EUR_2017
AA	FEV	rs138593800	rs541995489	FALSE	chr13:60575126	Cause of death: chronic obstructive pulmonary disease with acute lower respiratory infection	Neale B	UKBB	European	2017	A	T	intron	DIAPH3	0.151	0.02768	4.974e-08	Neale-B_UKBB_EUR_2017
AA	RATIO	rs561712972	rs79310814	FALSE	chr13:61526336	Cause of death: chronic obstructive pulmonary disease with acute lower respiratory infection	Neale B	UKBB	European	2017	T	C	intergenic	LINC01442	0.1442	0.02535	1.331e-08	Neale-B_UKBB_EUR_2017
AA	RATIO	rs111543258	rs780781441	FALSE	chr13:97776095	Cause of death: chronic obstructive pulmonary disease with acute lower respiratory infection	Neale B	UKBB	European	2017	A	G	intergenic	LINC00456	0.09517	0.01491	1.835e-10	Neale-B_UKBB_EUR_2017
ALL	FVC	rs142763173	rs530087540	FALSE	chr14:85174653	Cause of death: chronic obstructive pulmonary disease with acute lower respiratory infection	Neale B	UKBB	European	2017	A	G	intergenic	RNU6-976P	-0.1407	0.0246	1.12e-08	Neale-B_UKBB_EUR_2017
AA	RATIO	rs200289749	rs117426149	FALSE	chr15:26293384	Cause of death: chronic obstructive pulmonary disease with acute lower respiratory infection	Neale B	UKBB	European	2017	A	G	intron	RP11-1084I9.1	0.1058	0.01929	4.239e-08	Neale-B_UKBB_EUR_2017
AA	FEV	rs576840944	rs534824896	FALSE	chr15:28026065	Cause of death: chronic obstructive pulmonary disease with acute lower respiratory infection	Neale B	UKBB	European	2017	A	G	intron	OCA2	0.1813	0.02841	1.859e-10	Neale-B_UKBB_EUR_2017
AA	RATIO	rs113785968	rs145926010	FALSE	chr15:97510239	Cause of death: chronic obstructive pulmonary disease with acute lower respiratory infection	Neale B	UKBB	European	2017	C	G	intergenic	AC055873.1	-0.04242	0.007652	3.065e-08	Neale-B_UKBB_EUR_2017
AA	RATIO	rs115069724	rs56259017	FALSE	chr15:99893430	Cause of death: chronic obstructive pulmonary disease with acute lower respiratory infection	Neale B	UKBB	European	2017	A	C	intron	LRRC28	-0.1535	0.01638	9.297e-21	Neale-B_UKBB_EUR_2017
AA	RATIO	rs113299824	rs574973781	FALSE	chr16:1010261	Cause of death: chronic obstructive pulmonary disease with acute lower respiratory infection	Neale B	UKBB	European	2017	A	C	intron	LMF1	-0.1694	0.02859	3.304e-09	Neale-B_UKBB_EUR_2017
AA	FEV	rs78710550	rs537552288	FALSE	chr16:17986638	Cause of death: chronic obstructive pulmonary disease with acute lower respiratory infection	Neale B	UKBB	European	2017	A	G	intergenic	RPL7P47	0.166	0.02278	3.516e-13	Neale-B_UKBB_EUR_2017
AA	FVC	rs78710550	rs537552288	FALSE	chr16:17986638	Cause of death: chronic obstructive pulmonary disease with acute lower respiratory infection	Neale B	UKBB	European	2017	A	G	intergenic	RPL7P47	0.166	0.02278	3.516e-13	Neale-B_UKBB_EUR_2017
AA	RATIO	rs144601877	rs538831061	FALSE	chr16:55994676	Cause of death: chronic obstructive pulmonary disease with acute lower respiratory infection	Neale B	UKBB	European	2017	A	C	upstream	CES5A	-0.1459	0.02579	1.582e-08	Neale-B_UKBB_EUR_2017
AA	RATIO	rs547676021	rs144942652	FALSE	chr16:80298003	Cause of death: chronic obstructive pulmonary disease with acute lower respiratory infection	Neale B	UKBB	European	2017	C	G	intron	RP11-525K10.3	0.07209	0.0117	7.622e-10	Neale-B_UKBB_EUR_2017
AA	RATIO	rs369451435	rs542683954	FALSE	chr16:83280152	Cause of death: chronic obstructive pulmonary disease with acute lower respiratory infection	Neale B	UKBB	European	2017	T	C	intron	CDH13	-0.1337	0.02206	1.41e-09	Neale-B_UKBB_EUR_2017
ALL	RATIO	rs116625134	rs146792433	FALSE	chr16:84537355	Cause of death: chronic obstructive pulmonary disease with acute lower respiratory infection	Neale B	UKBB	European	2017	T	C	intron	TLDC1	0.0925	0.01682	3.92e-08	Neale-B_UKBB_EUR_2017
AA	RATIO	rs12445073	rs550585148	FALSE	chr16:86305328	Cause of death: chronic obstructive pulmonary disease with acute lower respiratory infection	Neale B	UKBB	European	2017	A	T	intron	LINC01081	-0.1363	0.0227	2.024e-09	Neale-B_UKBB_EUR_2017
AA	RATIO	rs79540509	rs561537435	FALSE	chr16:89818080	Cause of death: chronic obstructive pulmonary disease with acute lower respiratory infection	Neale B	UKBB	European	2017	T	C	intron	FANCA	0.1653	0.02409	7.351e-12	Neale-B_UKBB_EUR_2017
ALL	RATIO	rs78104186	rs181335310	FALSE	chr17:2580796	Cause of death: chronic obstructive pulmonary disease with acute lower respiratory infection	Neale B	UKBB	European	2017	A	T	intron	PAFAH1B1	0.2292	0.02575	7.02e-19	Neale-B_UKBB_EUR_2017
AA	RATIO	rs7216953	rs183598320	FALSE	chr17:36058854	Cause of death: chronic obstructive pulmonary disease with acute lower respiratory infection	Neale B	UKBB	European	2017	C	G	intron	HNF1B	0.1328	0.01743	2.927e-14	Neale-B_UKBB_EUR_2017
AA	FVC	rs543095760	rs74774481	FALSE	chr17:49629670	Cause of death: chronic obstructive pulmonary disease with acute lower respiratory infection	Neale B	UKBB	European	2017	A	G	intergenic	RN7SL699P	0.06279	0.01082	6.693e-09	Neale-B_UKBB_EUR_2017
AA	FVC	rs11387996	rs556473138	FALSE	chr17:70230105	Cause of death: chronic obstructive pulmonary disease with acute lower respiratory infection	Neale B	UKBB	European	2017	A	T	intron	SOX9-AS1	-0.1457	0.02231	6.947e-11	Neale-B_UKBB_EUR_2017
AA	RATIO	rs375593946	rs139190353	FALSE	chr17:79882085	Cause of death: chronic obstructive pulmonary disease with acute lower respiratory infection	Neale B	UKBB	European	2017	A	C	intron	MAFG	0.1297	0.02066	3.597e-10	Neale-B_UKBB_EUR_2017
AA	FEV	rs74411019	rs535396748	FALSE	chr19:13308047	Cause of death: chronic obstructive pulmonary disease with acute lower respiratory infection	Neale B	UKBB	European	2017	T	G	intergenic	CACNA1A	-0.1168	0.01904	9.025e-10	Neale-B_UKBB_EUR_2017
AA	FVC	rs74411019	rs535396748	FALSE	chr19:13308047	Cause of death: chronic obstructive pulmonary disease with acute lower respiratory infection	Neale B	UKBB	European	2017	T	G	intergenic	CACNA1A	-0.1168	0.01904	9.025e-10	Neale-B_UKBB_EUR_2017
AA	FVC	rs10402064	rs181225044	FALSE	chr19:18114082	Cause of death: chronic obstructive pulmonary disease with acute lower respiratory infection	Neale B	UKBB	European	2017	A	G	intron	ARRDC2	0.05873	0.01065	3.658e-08	Neale-B_UKBB_EUR_2017
AA	FEV	rs10402064	rs181225044	FALSE	chr19:18114082	Cause of death: chronic obstructive pulmonary disease with acute lower respiratory infection	Neale B	UKBB	European	2017	A	G	intron	ARRDC2	0.05873	0.01065	3.658e-08	Neale-B_UKBB_EUR_2017
AA	FEV	rs10672835	rs533434623	FALSE	chr19:32096875	Cause of death: chronic obstructive pulmonary disease with acute lower respiratory infection	Neale B	UKBB	European	2017	T	C	intergenic	AC011525.2	0.2	0.02965	1.645e-11	Neale-B_UKBB_EUR_2017
AA	FVC	rs115778423	rs544840533	FALSE	chr19:34989062	Cause of death: chronic obstructive pulmonary disease with acute lower respiratory infection	Neale B	UKBB	European	2017	A	G	intron	WTIP	0.06133	0.01119	4.31e-08	Neale-B_UKBB_EUR_2017
AA	FEV	rs116827631	rs544840533	FALSE	chr19:34989062	Cause of death: chronic obstructive pulmonary disease with acute lower respiratory infection	Neale B	UKBB	European	2017	A	G	intron	WTIP	0.06133	0.01119	4.31e-08	Neale-B_UKBB_EUR_2017
AA	FEV	rs148105241	rs558448445	FALSE	chr19:40791989	Cause of death: chronic obstructive pulmonary disease with acute lower respiratory infection	Neale B	UKBB	European	2017	A	G	upstream	AKT2	0.06418	0.01138	1.788e-08	Neale-B_UKBB_EUR_2017
EA	FEV	rs180684945	rs557887484	FALSE	chr19:48957814	Cause of death: chronic obstructive pulmonary disease with acute lower respiratory infection	Neale B	UKBB	European	2017	T	C	3_prime_UTR	GRWD1	0.05204	0.009115	1.178e-08	Neale-B_UKBB_EUR_2017
AA	RATIO	rs555450938	rs549880656	FALSE	chr19:5537894	Cause of death: chronic obstructive pulmonary disease with acute lower respiratory infection	Neale B	UKBB	European	2017	A	G	intergenic	TINCR	0.09577	0.0174	3.808e-08	Neale-B_UKBB_EUR_2017
AA	FVC	rs13391412	rs185708111	FALSE	chr2:117180781	Cause of death: chronic obstructive pulmonary disease with acute lower respiratory infection	Neale B	UKBB	European	2017	A	C	intergenic	RP11-338I24.1	0.1331	0.02411	3.468e-08	Neale-B_UKBB_EUR_2017
AA	FVC	rs529629760	rs188480085	FALSE	chr2:160717291	Cause of death: chronic obstructive pulmonary disease with acute lower respiratory infection	Neale B	UKBB	European	2017	T	C	intron	LY75-CD302	0.09837	0.01491	4.438e-11	Neale-B_UKBB_EUR_2017
EA	FEV	rs140216863	rs551762633	FALSE	chr2:165451372	Cause of death: chronic obstructive pulmonary disease with acute lower respiratory infection	Neale B	UKBB	European	2017	T	C	intron	GRB14	-0.2	0.02444	3.223e-16	Neale-B_UKBB_EUR_2017
ALL	FEV	rs545844796	rs145871040	FALSE	chr2:180214364	Cause of death: chronic obstructive pulmonary disease with acute lower respiratory infection	Neale B	UKBB	European	2017	T	C	intergenic	AC068042.1	0.2059	0.02514	3.08e-16	Neale-B_UKBB_EUR_2017
ALL	FVC	rs545844796	rs145871040	FALSE	chr2:180214364	Cause of death: chronic obstructive pulmonary disease with acute lower respiratory infection	Neale B	UKBB	European	2017	T	C	intergenic	AC068042.1	0.2059	0.02514	3.08e-16	Neale-B_UKBB_EUR_2017
AA	RATIO	rs61302274	rs116572219	FALSE	chr2:191868358	Cause of death: chronic obstructive pulmonary disease with acute lower respiratory infection	Neale B	UKBB	European	2017	A	G	intron	STAT1	-0.1053	0.01555	1.353e-11	Neale-B_UKBB_EUR_2017
AA	FEV	rs201269787	rs185301906	FALSE	chr2:220554258	Cause of death: chronic obstructive pulmonary disease with acute lower respiratory infection	Neale B	UKBB	European	2017	T	C	intron	AC009502.4	-0.07765	0.01197	9.371e-11	Neale-B_UKBB_EUR_2017
AA	FVC	rs201269787	rs185301906	FALSE	chr2:220554258	Cause of death: chronic obstructive pulmonary disease with acute lower respiratory infection	Neale B	UKBB	European	2017	T	C	intron	AC009502.4	-0.07765	0.01197	9.371e-11	Neale-B_UKBB_EUR_2017
AA	RATIO	rs201269787	rs185301906	FALSE	chr2:220554258	Cause of death: chronic obstructive pulmonary disease with acute lower respiratory infection	Neale B	UKBB	European	2017	T	C	intron	AC009502.4	-0.07765	0.01197	9.371e-11	Neale-B_UKBB_EUR_2017
AA	FEV	rs139917126	rs189186465	FALSE	chr2:22233962	Cause of death: chronic obstructive pulmonary disease with acute lower respiratory infection	Neale B	UKBB	European	2017	A	C	intron	LINC01830	0.1388	0.0251	3.32e-08	Neale-B_UKBB_EUR_2017
AA	FVC	rs145595493	rs189186465	FALSE	chr2:22233962	Cause of death: chronic obstructive pulmonary disease with acute lower respiratory infection	Neale B	UKBB	European	2017	A	C	intron	LINC01830	0.1388	0.0251	3.32e-08	Neale-B_UKBB_EUR_2017
ALL	RATIO	rs201901694	rs576794211	FALSE	chr2:240395281	Cause of death: chronic obstructive pulmonary disease with acute lower respiratory infection	Neale B	UKBB	European	2017	T	C	intergenic	AC062017.1	0.1327	0.01989	2.73e-11	Neale-B_UKBB_EUR_2017
EA	FVC	rs151025924	rs547376004	FALSE	chr2:80775602	Cause of death: chronic obstructive pulmonary disease with acute lower respiratory infection	Neale B	UKBB	European	2017	A	G	intron	CTNNA2	0.08172	0.0142	9.117e-09	Neale-B_UKBB_EUR_2017
AA	RATIO	rs199521958	rs190747189	FALSE	chr2:81505624	Cause of death: chronic obstructive pulmonary disease with acute lower respiratory infection	Neale B	UKBB	European	2017	A	C	intergenic	AC105342.1	-0.1006	0.01719	5.154e-09	Neale-B_UKBB_EUR_2017
AA	RATIO	rs141824423	rs559420655	FALSE	chr20:20923283	Cause of death: chronic obstructive pulmonary disease with acute lower respiratory infection	Neale B	UKBB	European	2017	A	G	intergenic	RP5-1177M21.1	-0.1681	0.0225	8.8e-14	Neale-B_UKBB_EUR_2017
AA	FEV	rs75115548	rs147795282	FALSE	chr21:42602076	Cause of death: chronic obstructive pulmonary disease with acute lower respiratory infection	Neale B	UKBB	European	2017	A	G	intron	BACE2	0.07732	0.01339	8.065e-09	Neale-B_UKBB_EUR_2017
AA	RATIO	rs553791356	rs79840370	FALSE	chr21:46329863	Cause of death: chronic obstructive pulmonary disease with acute lower respiratory infection	Neale B	UKBB	European	2017	T	C	intron	ITGB2	0.1187	0.01878	2.731e-10	Neale-B_UKBB_EUR_2017
AA	RATIO	rs28613854	rs577551689	FALSE	chr22:33020702	Cause of death: chronic obstructive pulmonary disease with acute lower respiratory infection	Neale B	UKBB	European	2017	C	G	intron	SYN3	0.1146	0.01912	2.177e-09	Neale-B_UKBB_EUR_2017
AA	FEV	rs75267345	rs534900760	FALSE	chr22:39288081	Cause of death: chronic obstructive pulmonary disease with acute lower respiratory infection	Neale B	UKBB	European	2017	T	C	intergenic	CBX6	0.1533	0.02608	4.281e-09	Neale-B_UKBB_EUR_2017
AA	RATIO	rs61250960	rs11913091	FALSE	chr22:45017970	Cause of death: chronic obstructive pulmonary disease with acute lower respiratory infection	Neale B	UKBB	European	2017	A	C	intron	LINC00229	0.09489	0.01692	2.131e-08	Neale-B_UKBB_EUR_2017
AA	FEV	rs4253665	rs536562794	FALSE	chr22:46091121	Cause of death: chronic obstructive pulmonary disease with acute lower respiratory infection	Neale B	UKBB	European	2017	A	G	intron	ATXN10	-0.2291	0.03157	4.36e-13	Neale-B_UKBB_EUR_2017
AA	FEV	rs76082528	rs190165197	FALSE	chr22:48423105	Cause of death: chronic obstructive pulmonary disease with acute lower respiratory infection	Neale B	UKBB	European	2017	T	C	intergenic	CTA-280A3__B.2	-0.08351	0.01396	2.323e-09	Neale-B_UKBB_EUR_2017
AA	FEV	rs555325577	rs529000687	FALSE	chr3:103466087	Cause of death: chronic obstructive pulmonary disease with acute lower respiratory infection	Neale B	UKBB	European	2017	A	C	intergenic	TUBBP11	0.1271	0.02107	1.726e-09	Neale-B_UKBB_EUR_2017
AA	FVC	rs555325577	rs529000687	FALSE	chr3:103466087	Cause of death: chronic obstructive pulmonary disease with acute lower respiratory infection	Neale B	UKBB	European	2017	A	C	intergenic	TUBBP11	0.1271	0.02107	1.726e-09	Neale-B_UKBB_EUR_2017
AA	RATIO	rs547073591	rs142385174	FALSE	chr3:105530736	Cause of death: chronic obstructive pulmonary disease with acute lower respiratory infection	Neale B	UKBB	European	2017	T	C	intron	CBLB	0.05221	0.009115	1.054e-08	Neale-B_UKBB_EUR_2017
AA	RATIO	rs144006664	rs188280389	FALSE	chr3:133648023	Cause of death: chronic obstructive pulmonary disease with acute lower respiratory infection	Neale B	UKBB	European	2017	A	G	5_prime_UTR	C3orf36	0.09896	0.01511	6.059e-11	Neale-B_UKBB_EUR_2017
AA	FEV	rs560127133	rs115038961	FALSE	chr3:143038556	Cause of death: chronic obstructive pulmonary disease with acute lower respiratory infection	Neale B	UKBB	European	2017	T	G	intron	SLC9A9	0.04152	0.007332	1.546e-08	Neale-B_UKBB_EUR_2017
AA	RATIO	rs199904270	rs556762390	FALSE	chr3:195603564	Cause of death: chronic obstructive pulmonary disease with acute lower respiratory infection	Neale B	UKBB	European	2017	A	G	missense	TNK2	0.146	0.02537	9.064e-09	Neale-B_UKBB_EUR_2017
AA	RATIO	rs148757682	rs188314392	FALSE	chr3:35411821	Cause of death: chronic obstructive pulmonary disease with acute lower respiratory infection	Neale B	UKBB	European	2017	T	G	intergenic	RNU6-243P	-0.09421	0.01317	9.28e-13	Neale-B_UKBB_EUR_2017
AA	RATIO	rs138441009	rs565593303	FALSE	chr3:65958675	Cause of death: chronic obstructive pulmonary disease with acute lower respiratory infection	Neale B	UKBB	European	2017	T	G	intron	MAGI1	0.1324	0.01991	3.085e-11	Neale-B_UKBB_EUR_2017
AA	FVC	rs34389197	rs577055880	FALSE	chr3:66757411	Cause of death: chronic obstructive pulmonary disease with acute lower respiratory infection	Neale B	UKBB	European	2017	A	G	intergenic	RPL21P41	-0.1035	0.01768	5.013e-09	Neale-B_UKBB_EUR_2017
ALL	RATIO	rs12493584	rs775266385	FALSE	chr3:74590858	Cause of death: chronic obstructive pulmonary disease with acute lower respiratory infection	Neale B	UKBB	European	2017	A	G	intergenic	AC128653.1	0.1756	0.02794	3.41e-10	Neale-B_UKBB_EUR_2017
AA	FVC	rs75269797	rs559787217	FALSE	chr4:122674473	Cause of death: chronic obstructive pulmonary disease with acute lower respiratory infection	Neale B	UKBB	European	2017	T	C	intergenic	TMEM155	-0.1182	0.01883	3.637e-10	Neale-B_UKBB_EUR_2017
AA	FVC	rs560663219	rs777720584	FALSE	chr4:12527768	Cause of death: chronic obstructive pulmonary disease with acute lower respiratory infection	Neale B	UKBB	European	2017	T	C	intergenic	ECM1P2	0.2531	0.03305	2.112e-14	Neale-B_UKBB_EUR_2017
AA	FVC	rs552356110	rs75404310	FALSE	chr4:137832865	Cause of death: chronic obstructive pulmonary disease with acute lower respiratory infection	Neale B	UKBB	European	2017	A	G	intron	RP11-138I17.1	-0.1346	0.02434	3.293e-08	Neale-B_UKBB_EUR_2017
AA	FEV	rs552356110	rs75404310	FALSE	chr4:137832865	Cause of death: chronic obstructive pulmonary disease with acute lower respiratory infection	Neale B	UKBB	European	2017	A	G	intron	RP11-138I17.1	-0.1346	0.02434	3.293e-08	Neale-B_UKBB_EUR_2017
AA	RATIO	rs6814777	rs547348042	FALSE	chr4:143875517	Cause of death: chronic obstructive pulmonary disease with acute lower respiratory infection	Neale B	UKBB	European	2017	A	G	intron	RP11-284M14.1	0.1177	0.01937	1.285e-09	Neale-B_UKBB_EUR_2017
AA	RATIO	rs182558371	rs550963419	FALSE	chr4:144396613	Cause of death: chronic obstructive pulmonary disease with acute lower respiratory infection	Neale B	UKBB	European	2017	A	T	downstream	GAB1	-0.1363	0.01991	8.328e-12	Neale-B_UKBB_EUR_2017
AA	FEV	rs557998134	rs187735795	FALSE	chr4:14527347	Cause of death: chronic obstructive pulmonary disease with acute lower respiratory infection	Neale B	UKBB	European	2017	T	C	intron	LINC00504	0.1182	0.01866	2.488e-10	Neale-B_UKBB_EUR_2017
AA	FEV	rs541700510	rs549934036	FALSE	chr4:150742395	Cause of death: chronic obstructive pulmonary disease with acute lower respiratory infection	Neale B	UKBB	European	2017	A	G	intron	RP11-526A4.1	0.1266	0.0193	5.721e-11	Neale-B_UKBB_EUR_2017
AA	RATIO	rs71244912	rs189959981	FALSE	chr4:173024225	Cause of death: chronic obstructive pulmonary disease with acute lower respiratory infection	Neale B	UKBB	European	2017	T	C	intron	GALNTL6	-0.1029	0.01789	9.195e-09	Neale-B_UKBB_EUR_2017
AA	RATIO	rs150776262	rs143241359	FALSE	chr4:22014749	Cause of death: chronic obstructive pulmonary disease with acute lower respiratory infection	Neale B	UKBB	European	2017	T	C	intron	RP11-17E2.2	-0.05807	0.01044	2.762e-08	Neale-B_UKBB_EUR_2017
AA	FVC	rs73795137	rs181930444	FALSE	chr4:5981065	Cause of death: chronic obstructive pulmonary disease with acute lower respiratory infection	Neale B	UKBB	European	2017	C	G	intron	C4orf50	0.1548	0.0212	3.121e-13	Neale-B_UKBB_EUR_2017
AA	FVC	rs541613145	rs188063007	FALSE	chr4:83709518	Cause of death: chronic obstructive pulmonary disease with acute lower respiratory infection	Neale B	UKBB	European	2017	T	C	intron	SCD5	0.09601	0.01644	5.396e-09	Neale-B_UKBB_EUR_2017
AA	FEV	rs541613145	rs188063007	FALSE	chr4:83709518	Cause of death: chronic obstructive pulmonary disease with acute lower respiratory infection	Neale B	UKBB	European	2017	T	C	intron	SCD5	0.09601	0.01644	5.396e-09	Neale-B_UKBB_EUR_2017
AA	FVC	rs32137	rs185622182	FALSE	chr5:10987357	Cause of death: chronic obstructive pulmonary disease with acute lower respiratory infection	Neale B	UKBB	European	2017	T	C	intron	CTNND2	-0.1582	0.02633	1.965e-09	Neale-B_UKBB_EUR_2017
AA	FEV	rs368967832	rs553044774	FALSE	chr5:135083687	Cause of death: chronic obstructive pulmonary disease with acute lower respiratory infection	Neale B	UKBB	European	2017	A	G	upstream	AC011431.1	0.1549	0.0233	3.153e-11	Neale-B_UKBB_EUR_2017
AA	RATIO	rs372313777	rs60540275	FALSE	chr5:174295005	Cause of death: chronic obstructive pulmonary disease with acute lower respiratory infection	Neale B	UKBB	European	2017	A	G	intergenic	CTD-2532K18.1	0.115	0.01848	5.118e-10	Neale-B_UKBB_EUR_2017
AA	FVC	rs369887572	rs565036034	FALSE	chr5:34746980	Cause of death: chronic obstructive pulmonary disease with acute lower respiratory infection	Neale B	UKBB	European	2017	A	G	intron	RAI14	-0.1761	0.02761	1.882e-10	Neale-B_UKBB_EUR_2017
AA	RATIO	rs34689507	rs533431385	FALSE	chr5:54220190	Cause of death: chronic obstructive pulmonary disease with acute lower respiratory infection	Neale B	UKBB	European	2017	T	C	intergenic	RP11-45H22.3	0.1606	0.02912	3.572e-08	Neale-B_UKBB_EUR_2017
AA	FEV	rs373255037	rs191895676	FALSE	chr5:84126725	Cause of death: chronic obstructive pulmonary disease with acute lower respiratory infection	Neale B	UKBB	European	2017	A	G	intergenic	RP11-509M23.1	-0.05651	0.01033	4.621e-08	Neale-B_UKBB_EUR_2017
AA	FEV	rs3215022	rs148730778	FALSE	chr6:129743252	Cause of death: chronic obstructive pulmonary disease with acute lower respiratory infection	Neale B	UKBB	European	2017	A	G	intron	LAMA2	0.1979	0.02415	2.893e-16	Neale-B_UKBB_EUR_2017
AA	RATIO	rs111880559	rs148730778	FALSE	chr6:129743252	Cause of death: chronic obstructive pulmonary disease with acute lower respiratory infection	Neale B	UKBB	European	2017	A	G	intron	LAMA2	0.1979	0.02415	2.893e-16	Neale-B_UKBB_EUR_2017
AA	FEV	rs111880559	rs148730778	FALSE	chr6:129743252	Cause of death: chronic obstructive pulmonary disease with acute lower respiratory infection	Neale B	UKBB	European	2017	A	G	intron	LAMA2	0.1979	0.02415	2.893e-16	Neale-B_UKBB_EUR_2017
AA	RATIO	rs529615148	rs148642698	FALSE	chr6:2114603	Cause of death: chronic obstructive pulmonary disease with acute lower respiratory infection	Neale B	UKBB	European	2017	T	C	intron	GMDS	0.215	0.023	1.164e-20	Neale-B_UKBB_EUR_2017
ALL	FEV	rs75845847	rs575820442	FALSE	chr6:24117579	Cause of death: chronic obstructive pulmonary disease with acute lower respiratory infection	Neale B	UKBB	European	2017	A	G	intergenic	NRSN1	0.149	0.02664	2.33e-08	Neale-B_UKBB_EUR_2017
ALL	FVC	rs73732339	rs147157961	FALSE	chr6:40045639	Cause of death: chronic obstructive pulmonary disease with acute lower respiratory infection	Neale B	UKBB	European	2017	T	C	intergenic	TUBBP9	0.1004	0.01543	8.02e-11	Neale-B_UKBB_EUR_2017
AA	RATIO	rs546251248	rs79620342	FALSE	chr6:44531509	Cause of death: chronic obstructive pulmonary disease with acute lower respiratory infection	Neale B	UKBB	European	2017	T	C	intergenic	RP3-449H6.2	0.1568	0.02472	2.378e-10	Neale-B_UKBB_EUR_2017
ALL	FVC	rs78349759	.	FALSE	chr6:84638472	Cause of death: chronic obstructive pulmonary disease with acute lower respiratory infection	Neale B	UKBB	European	2017	T	G	intron	CYB5R4	-0.1789	0.02475	5.45e-13	Neale-B_UKBB_EUR_2017
AA	FEV	rs77056508	.	FALSE	chr6:84638472	Cause of death: chronic obstructive pulmonary disease with acute lower respiratory infection	Neale B	UKBB	European	2017	T	G	intron	CYB5R4	-0.1789	0.02475	5.451e-13	Neale-B_UKBB_EUR_2017
AA	FVC	rs77056508	.	FALSE	chr6:84638472	Cause of death: chronic obstructive pulmonary disease with acute lower respiratory infection	Neale B	UKBB	European	2017	T	G	intron	CYB5R4	-0.1789	0.02475	5.451e-13	Neale-B_UKBB_EUR_2017
AA	RATIO	rs202247066	rs535463418	FALSE	chr6:92683709	Cause of death: chronic obstructive pulmonary disease with acute lower respiratory infection	Neale B	UKBB	European	2017	C	G	intergenic	RPL5P19	-0.1391	0.0247	1.872e-08	Neale-B_UKBB_EUR_2017
AA	FEV	rs149864635	rs77653757	FALSE	chr6:97275463	Cause of death: chronic obstructive pulmonary disease with acute lower respiratory infection	Neale B	UKBB	European	2017	T	C	intron	GPR63	-0.07075	0.01296	4.962e-08	Neale-B_UKBB_EUR_2017
AA	RATIO	rs550381110	rs555895125	FALSE	chr7:122099933	Cause of death: chronic obstructive pulmonary disease with acute lower respiratory infection	Neale B	UKBB	European	2017	C	G	intron	CADPS2	-0.1689	0.02721	5.656e-10	Neale-B_UKBB_EUR_2017
AA	FVC	rs114864927	rs568119685	FALSE	chr7:150980970	Cause of death: chronic obstructive pulmonary disease with acute lower respiratory infection	Neale B	UKBB	European	2017	A	G	intergenic	SMARCD3	0.0593	0.009698	1.011e-09	Neale-B_UKBB_EUR_2017
AA	RATIO	rs80059393	rs574368153	FALSE	chr7:24721614	Cause of death: chronic obstructive pulmonary disease with acute lower respiratory infection	Neale B	UKBB	European	2017	T	C	intron	MPP6	-0.1095	0.01493	2.417e-13	Neale-B_UKBB_EUR_2017
AA	FEV	rs115707824	rs117407827	FALSE	chr7:28339899	Cause of death: chronic obstructive pulmonary disease with acute lower respiratory infection	Neale B	UKBB	European	2017	T	C	intron	CREB5	0.115	0.01848	5.048e-10	Neale-B_UKBB_EUR_2017
AA	RATIO	rs147538444	rs559964464	FALSE	chr7:52734594	Cause of death: chronic obstructive pulmonary disease with acute lower respiratory infection	Neale B	UKBB	European	2017	A	G	intergenic	SGO1P2	-0.1298	0.02301	1.776e-08	Neale-B_UKBB_EUR_2017
AA	FEV	rs140648793	rs150965364	FALSE	chr7:68166118	Cause of death: chronic obstructive pulmonary disease with acute lower respiratory infection	Neale B	UKBB	European	2017	T	G	intergenic	RNA5SP231	-0.1176	0.01469	1.354e-15	Neale-B_UKBB_EUR_2017
ALL	FEV	rs150709492	rs190005557	FALSE	chr7:9074597	Cause of death: chronic obstructive pulmonary disease with acute lower respiratory infection	Neale B	UKBB	European	2017	T	C	intergenic	RP4-668E10.4	-0.1199	0.01817	4.35e-11	Neale-B_UKBB_EUR_2017
AA	FEV	rs555331542	rs190005557	FALSE	chr7:9074597	Cause of death: chronic obstructive pulmonary disease with acute lower respiratory infection	Neale B	UKBB	European	2017	T	C	intergenic	RP4-668E10.4	-0.1199	0.01817	4.353e-11	Neale-B_UKBB_EUR_2017
AA	FEV	rs536389489	rs547092336	FALSE	chr7:98073473	Cause of death: chronic obstructive pulmonary disease with acute lower respiratory infection	Neale B	UKBB	European	2017	T	C	intergenic	AC091654.7	0.1758	0.03027	6.635e-09	Neale-B_UKBB_EUR_2017
ALL	RATIO	rs2921778	rs564262063	FALSE	chr8:117466969	Cause of death: chronic obstructive pulmonary disease with acute lower respiratory infection	Neale B	UKBB	European	2017	A	T	intergenic	RP11-536K17.1	0.1242	0.02015	7.61e-10	Neale-B_UKBB_EUR_2017
AA	RATIO	rs2921778	rs564262063	FALSE	chr8:117466969	Cause of death: chronic obstructive pulmonary disease with acute lower respiratory infection	Neale B	UKBB	European	2017	A	T	intergenic	RP11-536K17.1	0.1242	0.02015	7.612e-10	Neale-B_UKBB_EUR_2017
AA	FEV	rs560378968	rs191043392	FALSE	chr8:20681747	Cause of death: chronic obstructive pulmonary disease with acute lower respiratory infection	Neale B	UKBB	European	2017	A	C	intergenic	TMEM97P2	0.1988	0.02922	1.103e-11	Neale-B_UKBB_EUR_2017
AA	RATIO	rs370849233	rs547611959	FALSE	chr8:27273576	Cause of death: chronic obstructive pulmonary disease with acute lower respiratory infection	Neale B	UKBB	European	2017	A	G	intron	PTK2B	-0.112	0.01868	2.119e-09	Neale-B_UKBB_EUR_2017
AA	FVC	rs12678087	rs561706441	FALSE	chr8:993590	Cause of death: chronic obstructive pulmonary disease with acute lower respiratory infection	Neale B	UKBB	European	2017	A	T	intron	DLGAP2	-0.149	0.02294	8.689e-11	Neale-B_UKBB_EUR_2017
AA	FEV	rs148652557	rs555991524	FALSE	chr9:124505020	Cause of death: chronic obstructive pulmonary disease with acute lower respiratory infection	Neale B	UKBB	European	2017	T	C	intron	DAB2IP	0.09677	0.01697	1.23e-08	Neale-B_UKBB_EUR_2017
ALL	FEV	rs139115060	rs566249595	FALSE	chr9:24647981	Cause of death: chronic obstructive pulmonary disease with acute lower respiratory infection	Neale B	UKBB	European	2017	A	T	intergenic	RP11-20A20.2	0.08021	0.01375	5.63e-09	Neale-B_UKBB_EUR_2017
ALL	FVC	rs139115060	rs566249595	FALSE	chr9:24647981	Cause of death: chronic obstructive pulmonary disease with acute lower respiratory infection	Neale B	UKBB	European	2017	A	T	intergenic	RP11-20A20.2	0.08021	0.01375	5.63e-09	Neale-B_UKBB_EUR_2017
ALL	FVC	rs79307397	rs529389084	FALSE	chr9:78484842	Cause of death: chronic obstructive pulmonary disease with acute lower respiratory infection	Neale B	UKBB	European	2017	T	C	intergenic	PCSK5	-0.1104	0.01826	1.57e-09	Neale-B_UKBB_EUR_2017
ALL	FVC	rs540140520	rs546947293	FALSE	chr9:81236069	Cause of death: chronic obstructive pulmonary disease with acute lower respiratory infection	Neale B	UKBB	European	2017	T	C	intergenic	RP11-216F5.1	-0.1517	0.02114	7.8e-13	Neale-B_UKBB_EUR_2017
AA	RATIO	rs144391481	rs539139169	FALSE	chr9:9580753	Cause of death: chronic obstructive pulmonary disease with acute lower respiratory infection	Neale B	UKBB	European	2017	T	C	intron	PTPRD	-0.09985	0.01709	5.299e-09	Neale-B_UKBB_EUR_2017
AA	RATIO	rs76095077	rs539044541	FALSE	chr1:118860785	Cause of death: chronic obstructive pulmonary disease, unspecified	Neale B	UKBB	European	2017	T	C	intergenic	RNA5SP56	-0.1946	0.03319	4.74e-09	Neale-B_UKBB_EUR_2017
AA	FEV	rs150541988	rs527967006	FALSE	chr1:194304226	Cause of death: chronic obstructive pulmonary disease, unspecified	Neale B	UKBB	European	2017	A	T	intergenic	RP11-476H20.1	0.1444	0.02343	7.433e-10	Neale-B_UKBB_EUR_2017
AA	RATIO	rs140472050	rs527967006	FALSE	chr1:194304226	Cause of death: chronic obstructive pulmonary disease, unspecified	Neale B	UKBB	European	2017	A	T	intergenic	RP11-476H20.1	0.1444	0.02343	7.433e-10	Neale-B_UKBB_EUR_2017
AA	FEV	rs140472050	rs527967006	FALSE	chr1:194304226	Cause of death: chronic obstructive pulmonary disease, unspecified	Neale B	UKBB	European	2017	A	T	intergenic	RP11-476H20.1	0.1444	0.02343	7.433e-10	Neale-B_UKBB_EUR_2017
AA	RATIO	rs34275703	rs111272467	FALSE	chr1:206198919	Cause of death: chronic obstructive pulmonary disease, unspecified	Neale B	UKBB	European	2017	A	C	intergenic	RP11-38J22.3	-0.1304	0.02029	1.394e-10	Neale-B_UKBB_EUR_2017
ALL	FEV	rs150959696	rs2895333	FALSE	chr1:229892495	Cause of death: chronic obstructive pulmonary disease, unspecified	Neale B	UKBB	European	2017	T	C	intergenic	HMGB1P26	-0.1687	0.02539	3.26e-11	Neale-B_UKBB_EUR_2017
EA	FVC	rs115487672	rs549496888	FALSE	chr1:232511951	Cause of death: chronic obstructive pulmonary disease, unspecified	Neale B	UKBB	European	2017	A	G	intergenic	SIPA1L2	0.1352	0.02438	2.994e-08	Neale-B_UKBB_EUR_2017
AA	RATIO	rs561379073	rs146860073	FALSE	chr1:238390407	Cause of death: chronic obstructive pulmonary disease, unspecified	Neale B	UKBB	European	2017	T	C	intergenic	RP11-136B18.1	0.05304	0.008403	2.902e-10	Neale-B_UKBB_EUR_2017
AA	RATIO	rs74148439	rs146860073	FALSE	chr1:238390407	Cause of death: chronic obstructive pulmonary disease, unspecified	Neale B	UKBB	European	2017	T	C	intergenic	RP11-136B18.1	0.05304	0.008403	2.902e-10	Neale-B_UKBB_EUR_2017
AA	FEV	rs573381957	rs116831012	FALSE	chr1:38139818	Cause of death: chronic obstructive pulmonary disease, unspecified	Neale B	UKBB	European	2017	A	G	intergenic	C1orf109	0.1276	0.0222	9.51e-09	Neale-B_UKBB_EUR_2017
AA	FEV	rs112812497	rs557032990	FALSE	chr1:48483828	Cause of death: chronic obstructive pulmonary disease, unspecified	Neale B	UKBB	European	2017	A	T	intergenic	TRABD2B	-0.1908	0.02096	1.101e-19	Neale-B_UKBB_EUR_2017
AA	FEV	rs3841790	rs565612574	FALSE	chr1:51952860	Cause of death: chronic obstructive pulmonary disease, unspecified	Neale B	UKBB	European	2017	A	T	intron	EPS15	-0.1574	0.027	5.772e-09	Neale-B_UKBB_EUR_2017
AA	FVC	rs564310435	rs561265946	FALSE	chr10:129001826	Cause of death: chronic obstructive pulmonary disease, unspecified	Neale B	UKBB	European	2017	T	C	intron	DOCK1	0.1163	0.01841	2.761e-10	Neale-B_UKBB_EUR_2017
AA	RATIO	rs564310435	rs561265946	FALSE	chr10:129001826	Cause of death: chronic obstructive pulmonary disease, unspecified	Neale B	UKBB	European	2017	T	C	intron	DOCK1	0.1163	0.01841	2.761e-10	Neale-B_UKBB_EUR_2017
ALL	FVC	rs114327183	rs567814840	FALSE	chr10:1690507	Cause of death: chronic obstructive pulmonary disease, unspecified	Neale B	UKBB	European	2017	A	G	intron	ADARB2	0.1445	0.02407	2.06e-09	Neale-B_UKBB_EUR_2017
AA	FEV	rs566860760	rs182731797	FALSE	chr10:19661866	Cause of death: chronic obstructive pulmonary disease, unspecified	Neale B	UKBB	European	2017	A	G	intron	MALRD1	-0.1661	0.0274	1.386e-09	Neale-B_UKBB_EUR_2017
AA	FEV	rs559711501	rs536349456	FALSE	chr11:100130815	Cause of death: chronic obstructive pulmonary disease, unspecified	Neale B	UKBB	European	2017	A	G	intron	CNTN5	-0.09427	0.01429	4.453e-11	Neale-B_UKBB_EUR_2017
AA	FEV	rs74692668	rs185781723	FALSE	chr11:127455305	Cause of death: chronic obstructive pulmonary disease, unspecified	Neale B	UKBB	European	2017	T	C	intergenic	RP11-822P1.1	-0.1209	0.02165	2.433e-08	Neale-B_UKBB_EUR_2017
AA	FEV	rs183024176	rs548546102	FALSE	chr11:1991584	Cause of death: chronic obstructive pulmonary disease, unspecified	Neale B	UKBB	European	2017	A	C	intron	MRPL23	0.1731	0.0262	4.258e-11	Neale-B_UKBB_EUR_2017
AA	FVC	rs74996963	rs571106559	FALSE	chr11:32292979	Cause of death: chronic obstructive pulmonary disease, unspecified	Neale B	UKBB	European	2017	C	G	intron	THEM7P	-0.1571	0.0246	1.802e-10	Neale-B_UKBB_EUR_2017
AA	FVC	rs138567296	rs191300525	FALSE	chr12:78918985	Cause of death: chronic obstructive pulmonary disease, unspecified	Neale B	UKBB	European	2017	A	T	intron	RP11-171L9.1	-0.1426	0.02285	4.524e-10	Neale-B_UKBB_EUR_2017
AA	RATIO	rs116692432	rs777343405	FALSE	chr12:8001665	Cause of death: chronic obstructive pulmonary disease, unspecified	Neale B	UKBB	European	2017	A	G	intron	SLC2A14	0.1172	0.02049	1.094e-08	Neale-B_UKBB_EUR_2017
ALL	FEV	rs79026954	rs188781724	FALSE	chr12:94938331	Cause of death: chronic obstructive pulmonary disease, unspecified	Neale B	UKBB	European	2017	T	C	upstream	SUCLG2P2	0.1009	0.01555	9.31e-11	Neale-B_UKBB_EUR_2017
ALL	FVC	rs79026954	rs188781724	FALSE	chr12:94938331	Cause of death: chronic obstructive pulmonary disease, unspecified	Neale B	UKBB	European	2017	T	C	upstream	SUCLG2P2	0.1009	0.01555	9.31e-11	Neale-B_UKBB_EUR_2017
AA	FEV	rs139426357	rs187276315	FALSE	chr13:102483541	Cause of death: chronic obstructive pulmonary disease, unspecified	Neale B	UKBB	European	2017	C	G	intron	FGF14	0.09907	0.01799	3.779e-08	Neale-B_UKBB_EUR_2017
AA	FEV	rs115138261	rs11618987	FALSE	chr13:27291330	Cause of death: chronic obstructive pulmonary disease, unspecified	Neale B	UKBB	European	2017	C	G	intergenic	WASF3	0.05214	0.008989	6.886e-09	Neale-B_UKBB_EUR_2017
AA	FVC	rs115138261	rs11618987	FALSE	chr13:27291330	Cause of death: chronic obstructive pulmonary disease, unspecified	Neale B	UKBB	European	2017	C	G	intergenic	WASF3	0.05214	0.008989	6.886e-09	Neale-B_UKBB_EUR_2017
EA	FVC	rs142502277	rs574529462	FALSE	chr13:75269648	Cause of death: chronic obstructive pulmonary disease, unspecified	Neale B	UKBB	European	2017	T	G	intergenic	LINC00347	0.1468	0.02576	1.251e-08	Neale-B_UKBB_EUR_2017
AA	RATIO	rs75448778	rs190879239	FALSE	chr13:86178644	Cause of death: chronic obstructive pulmonary disease, unspecified	Neale B	UKBB	European	2017	A	G	intergenic	RNU6-72P	-0.1985	0.0337	4.001e-09	Neale-B_UKBB_EUR_2017
AA	FEV	rs539144447	rs142764908	FALSE	chr13:99734334	Cause of death: chronic obstructive pulmonary disease, unspecified	Neale B	UKBB	European	2017	A	G	intron	DOCK9	0.06022	0.01023	4.07e-09	Neale-B_UKBB_EUR_2017
AA	RATIO	rs539144447	rs142764908	FALSE	chr13:99734334	Cause of death: chronic obstructive pulmonary disease, unspecified	Neale B	UKBB	European	2017	A	G	intron	DOCK9	0.06022	0.01023	4.07e-09	Neale-B_UKBB_EUR_2017
AA	RATIO	rs73264836	rs139235030	FALSE	chr14:32747538	Cause of death: chronic obstructive pulmonary disease, unspecified	Neale B	UKBB	European	2017	A	G	intergenic	RP11-134E15.2	0.1693	0.02003	3.349e-17	Neale-B_UKBB_EUR_2017
AA	RATIO	rs200289749	rs547381977	FALSE	chr15:26967584	Cause of death: chronic obstructive pulmonary disease, unspecified	Neale B	UKBB	European	2017	T	C	intron	GABRB3	-0.1355	0.02462	3.889e-08	Neale-B_UKBB_EUR_2017
AA	FEV	rs5811769	rs144761880	FALSE	chr15:33609686	Cause of death: chronic obstructive pulmonary disease, unspecified	Neale B	UKBB	European	2017	A	G	intron	RYR3	0.07643	0.0138	3.185e-08	Neale-B_UKBB_EUR_2017
AA	FVC	rs5811769	rs144761880	FALSE	chr15:33609686	Cause of death: chronic obstructive pulmonary disease, unspecified	Neale B	UKBB	European	2017	A	G	intron	RYR3	0.07643	0.0138	3.185e-08	Neale-B_UKBB_EUR_2017
AA	RATIO	rs577920153	rs563937187	FALSE	chr15:77778422	Cause of death: chronic obstructive pulmonary disease, unspecified	Neale B	UKBB	European	2017	T	G	downstream	HMG20A	0.1187	0.02175	4.979e-08	Neale-B_UKBB_EUR_2017
EA	FEV	rs74901440	rs533116351	FALSE	chr15:99020374	Cause of death: chronic obstructive pulmonary disease, unspecified	Neale B	UKBB	European	2017	T	C	intron	FAM169B	0.1404	0.02334	1.89e-09	Neale-B_UKBB_EUR_2017
AA	RATIO	rs113299824	rs565301689	FALSE	chr16:1175355	Cause of death: chronic obstructive pulmonary disease, unspecified	Neale B	UKBB	European	2017	A	G	intergenic	LA16c-381G6.1	0.1704	0.02266	6.073e-14	Neale-B_UKBB_EUR_2017
AA	RATIO	rs547676021	rs9925694	FALSE	chr16:80413253	Cause of death: chronic obstructive pulmonary disease, unspecified	Neale B	UKBB	European	2017	C	G	intron	RP11-525K10.3	-0.1224	0.01897	1.18e-10	Neale-B_UKBB_EUR_2017
AA	RATIO	rs369451435	rs147805296	FALSE	chr16:83181138	Cause of death: chronic obstructive pulmonary disease, unspecified	Neale B	UKBB	European	2017	A	G	intron	CDH13	0.08265	0.01407	4.459e-09	Neale-B_UKBB_EUR_2017
AA	RATIO	rs201980265	rs544076795	FALSE	chr16:87547271	Cause of death: chronic obstructive pulmonary disease, unspecified	Neale B	UKBB	European	2017	A	G	intron	RP11-482M8.1	-0.1154	0.01809	1.873e-10	Neale-B_UKBB_EUR_2017
AA	FEV	rs201980265	rs544076795	FALSE	chr16:87547271	Cause of death: chronic obstructive pulmonary disease, unspecified	Neale B	UKBB	European	2017	A	G	intron	RP11-482M8.1	-0.1154	0.01809	1.873e-10	Neale-B_UKBB_EUR_2017
AA	FVC	rs8069901	rs527686085	FALSE	chr17:34960172	Cause of death: chronic obstructive pulmonary disease, unspecified	Neale B	UKBB	European	2017	A	G	intron	MRM1	-0.1387	0.0234	3.195e-09	Neale-B_UKBB_EUR_2017
AA	RATIO	rs7216953	rs140426895	FALSE	chr17:36049993	Cause of death: chronic obstructive pulmonary disease, unspecified	Neale B	UKBB	European	2017	A	G	intron	HNF1B	-0.08777	0.01531	1.034e-08	Neale-B_UKBB_EUR_2017
AA	FVC	rs11387996	rs187194493	FALSE	chr17:70612970	Cause of death: chronic obstructive pulmonary disease, unspecified	Neale B	UKBB	European	2017	A	G	intron	LINC00511	-0.1343	0.02369	1.497e-08	Neale-B_UKBB_EUR_2017
EA	FVC	rs146795833	rs181024385	FALSE	chr18:25783030	Cause of death: chronic obstructive pulmonary disease, unspecified	Neale B	UKBB	European	2017	T	C	intergenic	CDH2	0.1924	0.02679	7.524e-13	Neale-B_UKBB_EUR_2017
AA	RATIO	rs79222894	rs142553459	FALSE	chr18:63137183	Cause of death: chronic obstructive pulmonary disease, unspecified	Neale B	UKBB	European	2017	A	C	intergenic	LINC01916	-0.1172	0.02126	3.618e-08	Neale-B_UKBB_EUR_2017
AA	RATIO	rs569142166	rs9967488	FALSE	chr18:9983536	Cause of death: chronic obstructive pulmonary disease, unspecified	Neale B	UKBB	European	2017	T	G	intergenic	AP005271.1	0.2039	0.02786	2.806e-13	Neale-B_UKBB_EUR_2017
AA	FEV	rs575207381	rs9967488	FALSE	chr18:9983536	Cause of death: chronic obstructive pulmonary disease, unspecified	Neale B	UKBB	European	2017	T	G	intergenic	AP005271.1	0.2039	0.02786	2.806e-13	Neale-B_UKBB_EUR_2017
AA	FEV	rs74411019	rs182893140	FALSE	chr19:13731424	Cause of death: chronic obstructive pulmonary disease, unspecified	Neale B	UKBB	European	2017	T	C	intron	CACNA1A	-0.1553	0.0252	7.52e-10	Neale-B_UKBB_EUR_2017
AA	FVC	rs74411019	rs182893140	FALSE	chr19:13731424	Cause of death: chronic obstructive pulmonary disease, unspecified	Neale B	UKBB	European	2017	T	C	intron	CACNA1A	-0.1553	0.0252	7.52e-10	Neale-B_UKBB_EUR_2017
AA	RATIO	rs35832423	rs79162648	FALSE	chr19:6169283	Cause of death: chronic obstructive pulmonary disease, unspecified	Neale B	UKBB	European	2017	T	C	intron	ACSBG2	-0.04754	0.008248	8.557e-09	Neale-B_UKBB_EUR_2017
AA	RATIO	rs373835184	rs190519668	FALSE	chr2:146998446	Cause of death: chronic obstructive pulmonary disease, unspecified	Neale B	UKBB	European	2017	T	C	intergenic	RPL17P12	-0.1477	0.02438	1.469e-09	Neale-B_UKBB_EUR_2017
AA	FEV	rs201269787	rs780108641	FALSE	chr2:221253016	Cause of death: chronic obstructive pulmonary disease, unspecified	Neale B	UKBB	European	2017	A	G	intron	AC114765.1	-0.2124	0.02938	5.305e-13	Neale-B_UKBB_EUR_2017
AA	FVC	rs201269787	rs780108641	FALSE	chr2:221253016	Cause of death: chronic obstructive pulmonary disease, unspecified	Neale B	UKBB	European	2017	A	G	intron	AC114765.1	-0.2124	0.02938	5.305e-13	Neale-B_UKBB_EUR_2017
AA	RATIO	rs201269787	rs780108641	FALSE	chr2:221253016	Cause of death: chronic obstructive pulmonary disease, unspecified	Neale B	UKBB	European	2017	A	G	intron	AC114765.1	-0.2124	0.02938	5.305e-13	Neale-B_UKBB_EUR_2017
AA	RATIO	rs563960382	rs548684655	FALSE	chr22:23521073	Cause of death: chronic obstructive pulmonary disease, unspecified	Neale B	UKBB	European	2017	T	G	upstream	BCR	0.1216	0.01877	9.673e-11	Neale-B_UKBB_EUR_2017
AA	RATIO	rs28613854	rs536738092	FALSE	chr22:32751446	Cause of death: chronic obstructive pulmonary disease, unspecified	Neale B	UKBB	European	2017	A	G	intron	RFPL3	0.09332	0.01674	2.589e-08	Neale-B_UKBB_EUR_2017
AA	FEV	rs76082528	rs185023305	FALSE	chr22:48196801	Cause of death: chronic obstructive pulmonary disease, unspecified	Neale B	UKBB	European	2017	T	G	intron	RP11-191L9.4	0.1851	0.03243	1.189e-08	Neale-B_UKBB_EUR_2017
AA	RATIO	rs116075063	rs183231326	FALSE	chr3:102159768	Cause of death: chronic obstructive pulmonary disease, unspecified	Neale B	UKBB	European	2017	A	G	intron	ZPLD1	0.1014	0.01669	1.298e-09	Neale-B_UKBB_EUR_2017
AA	FEV	rs555325577	rs114581246	FALSE	chr3:103825792	Cause of death: chronic obstructive pulmonary disease, unspecified	Neale B	UKBB	European	2017	A	G	intergenic	RAP1BP2	0.04918	0.00868	1.52e-08	Neale-B_UKBB_EUR_2017
AA	FVC	rs555325577	rs114581246	FALSE	chr3:103825792	Cause of death: chronic obstructive pulmonary disease, unspecified	Neale B	UKBB	European	2017	A	G	intergenic	RAP1BP2	0.04918	0.00868	1.52e-08	Neale-B_UKBB_EUR_2017
AA	FVC	rs370728663	rs143875742	FALSE	chr3:119799084	Cause of death: chronic obstructive pulmonary disease, unspecified	Neale B	UKBB	European	2017	A	G	intron	GSK3B	0.1009	0.01723	4.879e-09	Neale-B_UKBB_EUR_2017
AA	RATIO	rs370728663	rs143875742	FALSE	chr3:119799084	Cause of death: chronic obstructive pulmonary disease, unspecified	Neale B	UKBB	European	2017	A	G	intron	GSK3B	0.1009	0.01723	4.879e-09	Neale-B_UKBB_EUR_2017
AA	RATIO	rs529171278	rs145266710	FALSE	chr3:77874609	Cause of death: chronic obstructive pulmonary disease, unspecified	Neale B	UKBB	European	2017	A	G	intergenic	RNU6-217P	-0.1245	0.02002	5.253e-10	Neale-B_UKBB_EUR_2017
ALL	FEV	rs535134972	rs577452973	FALSE	chr4:109440703	Cause of death: chronic obstructive pulmonary disease, unspecified	Neale B	UKBB	European	2017	A	C	intergenic	RPL34-AS1	-0.128	0.01744	2.34e-13	Neale-B_UKBB_EUR_2017
AA	FVC	rs138546049	rs762882922	FALSE	chr4:116212063	Cause of death: chronic obstructive pulmonary disease, unspecified	Neale B	UKBB	European	2017	A	C	intergenic	MRPS33P3	0.1948	0.03145	6.164e-10	Neale-B_UKBB_EUR_2017
AA	FEV	rs138546049	rs762882922	FALSE	chr4:116212063	Cause of death: chronic obstructive pulmonary disease, unspecified	Neale B	UKBB	European	2017	A	C	intergenic	MRPS33P3	0.1948	0.03145	6.164e-10	Neale-B_UKBB_EUR_2017
AA	FVC	rs75269797	rs556983371	FALSE	chr4:122552747	Cause of death: chronic obstructive pulmonary disease, unspecified	Neale B	UKBB	European	2017	T	G	intergenic	ANXA5	-0.1246	0.02213	1.88e-08	Neale-B_UKBB_EUR_2017
AA	RATIO	rs6814777	rs146083697	FALSE	chr4:143876049	Cause of death: chronic obstructive pulmonary disease, unspecified	Neale B	UKBB	European	2017	T	C	intron	RP11-284M14.1	0.06774	0.01189	1.262e-08	Neale-B_UKBB_EUR_2017
AA	FEV	rs76376709	rs569515234	FALSE	chr4:26550124	Cause of death: chronic obstructive pulmonary disease, unspecified	Neale B	UKBB	European	2017	T	C	intergenic	TBC1D19	-0.1709	0.02545	2.027e-11	Neale-B_UKBB_EUR_2017
AA	FVC	rs541613145	rs138635363	FALSE	chr4:84414120	Cause of death: chronic obstructive pulmonary disease, unspecified	Neale B	UKBB	European	2017	A	G	intron	FAM175A	0.05435	0.009624	1.692e-08	Neale-B_UKBB_EUR_2017
AA	FEV	rs541613145	rs138635363	FALSE	chr4:84414120	Cause of death: chronic obstructive pulmonary disease, unspecified	Neale B	UKBB	European	2017	A	G	intron	FAM175A	0.05435	0.009624	1.692e-08	Neale-B_UKBB_EUR_2017
AA	RATIO	rs372313777	rs557887503	FALSE	chr5:173776622	Cause of death: chronic obstructive pulmonary disease, unspecified	Neale B	UKBB	European	2017	T	G	intron	LINC01411	-0.1409	0.02477	1.348e-08	Neale-B_UKBB_EUR_2017
AA	FEV	rs572805660	rs144220504	FALSE	chr5:176020420	Cause of death: chronic obstructive pulmonary disease, unspecified	Neale B	UKBB	European	2017	T	C	intron	CDHR2	0.1254	0.0168	9.169e-14	Neale-B_UKBB_EUR_2017
AA	FVC	rs572805660	rs144220504	FALSE	chr5:176020420	Cause of death: chronic obstructive pulmonary disease, unspecified	Neale B	UKBB	European	2017	T	C	intron	CDHR2	0.1254	0.0168	9.169e-14	Neale-B_UKBB_EUR_2017
AA	RATIO	rs576329035	rs187237672	FALSE	chr5:2520046	Cause of death: chronic obstructive pulmonary disease, unspecified	Neale B	UKBB	European	2017	T	C	intergenic	LSINCT5	0.1174	0.02145	4.584e-08	Neale-B_UKBB_EUR_2017
AA	FEV	rs147876914	rs571401389	FALSE	chr5:97405687	Cause of death: chronic obstructive pulmonary disease, unspecified	Neale B	UKBB	European	2017	T	C	intergenic	LINC01846	0.06903	0.01199	8.866e-09	Neale-B_UKBB_EUR_2017
AA	RATIO	rs147876914	rs571401389	FALSE	chr5:97405687	Cause of death: chronic obstructive pulmonary disease, unspecified	Neale B	UKBB	European	2017	T	C	intergenic	LINC01846	0.06903	0.01199	8.866e-09	Neale-B_UKBB_EUR_2017
ALL	FEV	rs75845847	rs573418813	FALSE	chr6:24126482	Cause of death: chronic obstructive pulmonary disease, unspecified	Neale B	UKBB	European	2017	T	C	5_prime_UTR	NRSN1	0.2335	0.03582	7.58e-11	Neale-B_UKBB_EUR_2017
ALL	FEV	rs11403813	rs558839674	FALSE	chr6:35401112	Cause of death: chronic obstructive pulmonary disease, unspecified	Neale B	UKBB	European	2017	T	C	intergenic	PPARD	0.1766	0.03143	1.97e-08	Neale-B_UKBB_EUR_2017
ALL	FVC	rs11403813	rs558839674	FALSE	chr6:35401112	Cause of death: chronic obstructive pulmonary disease, unspecified	Neale B	UKBB	European	2017	T	C	intergenic	PPARD	0.1766	0.03143	1.97e-08	Neale-B_UKBB_EUR_2017
AA	RATIO	rs547392949	rs147585411	FALSE	chr6:48522160	Cause of death: chronic obstructive pulmonary disease, unspecified	Neale B	UKBB	European	2017	A	G	intergenic	RP1-281E18.1	0.1484	0.02407	7.388e-10	Neale-B_UKBB_EUR_2017
ALL	FVC	rs78349759	rs2324445	FALSE	chr6:84264610	Cause of death: chronic obstructive pulmonary disease, unspecified	Neale B	UKBB	European	2017	A	T	intron	SNAP91	-0.06114	0.009212	3.41e-11	Neale-B_UKBB_EUR_2017
AA	FEV	rs77056508	rs4706183	FALSE	chr6:84275260	Cause of death: chronic obstructive pulmonary disease, unspecified	Neale B	UKBB	European	2017	T	C	intron	SNAP91	0.05573	0.009397	3.162e-09	Neale-B_UKBB_EUR_2017
AA	FVC	rs77056508	rs4706183	FALSE	chr6:84275260	Cause of death: chronic obstructive pulmonary disease, unspecified	Neale B	UKBB	European	2017	T	C	intron	SNAP91	0.05573	0.009397	3.162e-09	Neale-B_UKBB_EUR_2017
AA	FEV	rs149864635	rs747349220	FALSE	chr6:97283829	Cause of death: chronic obstructive pulmonary disease, unspecified	Neale B	UKBB	European	2017	T	C	intron	GPR63	-0.128	0.02201	6.222e-09	Neale-B_UKBB_EUR_2017
AA	RATIO	rs138137015	rs548464140	FALSE	chr7:108961794	Cause of death: chronic obstructive pulmonary disease, unspecified	Neale B	UKBB	European	2017	A	T	downstream	AC002386.1	-0.1552	0.02528	8.673e-10	Neale-B_UKBB_EUR_2017
AA	RATIO	rs550381110	rs576963690	FALSE	chr7:122169246	Cause of death: chronic obstructive pulmonary disease, unspecified	Neale B	UKBB	European	2017	T	C	intron	CADPS2	0.1359	0.02283	2.775e-09	Neale-B_UKBB_EUR_2017
AA	RATIO	rs575446155	rs553775784	FALSE	chr7:15048779	Cause of death: chronic obstructive pulmonary disease, unspecified	Neale B	UKBB	European	2017	A	C	intergenic	GTF3AP5	0.1589	0.02429	6.439e-11	Neale-B_UKBB_EUR_2017
AA	RATIO	rs55915437	rs181776836	FALSE	chr7:157428622	Cause of death: chronic obstructive pulmonary disease, unspecified	Neale B	UKBB	European	2017	T	C	intron	PTPRN2	0.1315	0.0224	4.467e-09	Neale-B_UKBB_EUR_2017
AA	FEV	rs570898349	rs139634910	FALSE	chr7:47997793	Cause of death: chronic obstructive pulmonary disease, unspecified	Neale B	UKBB	European	2017	A	G	intron	HUS1	0.1844	0.02396	1.597e-14	Neale-B_UKBB_EUR_2017
AA	RATIO	rs145358292	rs139634910	FALSE	chr7:47997793	Cause of death: chronic obstructive pulmonary disease, unspecified	Neale B	UKBB	European	2017	A	G	intron	HUS1	0.1844	0.02396	1.597e-14	Neale-B_UKBB_EUR_2017
AA	FEV	rs2037582	rs548303447	FALSE	chr7:79277552	Cause of death: chronic obstructive pulmonary disease, unspecified	Neale B	UKBB	European	2017	A	G	intergenic	RNA5SP234	0.159	0.02174	2.874e-13	Neale-B_UKBB_EUR_2017
ALL	FEV	rs150709492	.	FALSE	chr7:9338323	Cause of death: chronic obstructive pulmonary disease, unspecified	Neale B	UKBB	European	2017	T	G	intergenic	RP4-668E10.4	-0.219	0.03537	6.27e-10	Neale-B_UKBB_EUR_2017
AA	FEV	rs555331542	.	FALSE	chr7:9338323	Cause of death: chronic obstructive pulmonary disease, unspecified	Neale B	UKBB	European	2017	T	G	intergenic	RP4-668E10.4	-0.219	0.03537	6.272e-10	Neale-B_UKBB_EUR_2017
AA	FEV	rs533036823	rs188508448	FALSE	chr8:101888445	Cause of death: chronic obstructive pulmonary disease, unspecified	Neale B	UKBB	European	2017	A	T	intergenic	RPS26P6	-0.1757	0.03157	2.692e-08	Neale-B_UKBB_EUR_2017
AA	RATIO	rs565247391	rs188508448	FALSE	chr8:101888445	Cause of death: chronic obstructive pulmonary disease, unspecified	Neale B	UKBB	European	2017	A	T	intergenic	RPS26P6	-0.1757	0.03157	2.692e-08	Neale-B_UKBB_EUR_2017
AA	FVC	rs563998128	rs548772069	FALSE	chr8:132956093	Cause of death: chronic obstructive pulmonary disease, unspecified	Neale B	UKBB	European	2017	T	C	intron	EFR3A	-0.1109	0.01824	1.245e-09	Neale-B_UKBB_EUR_2017
AA	FVC	rs12678087	rs185473603	FALSE	chr8:1562981	Cause of death: chronic obstructive pulmonary disease, unspecified	Neale B	UKBB	European	2017	A	G	intron	DLGAP2	0.1602	0.02466	8.757e-11	Neale-B_UKBB_EUR_2017
AA	FVC	rs111940952	rs182125784	FALSE	chr8:16568939	Cause of death: chronic obstructive pulmonary disease, unspecified	Neale B	UKBB	European	2017	C	G	intron	RP11-13N12.1	-0.184	0.02606	1.801e-12	Neale-B_UKBB_EUR_2017
AA	RATIO	rs112961998	rs578225112	FALSE	chr9:122103816	Cause of death: chronic obstructive pulmonary disease, unspecified	Neale B	UKBB	European	2017	A	G	intron	BRINP1	0.2039	0.02591	4.065e-15	Neale-B_UKBB_EUR_2017
AA	RATIO	rs144391481	rs184395786	FALSE	chr9:8993848	Cause of death: chronic obstructive pulmonary disease, unspecified	Neale B	UKBB	European	2017	A	G	intron	PTPRD	0.1385	0.02439	1.431e-08	Neale-B_UKBB_EUR_2017
AA	RATIO	rs200267056	rs370781618	FALSE	chr1:112263689	Cause of death: emphysema, unspecified	Neale B	UKBB	European	2017	A	G	downstream	FAM212B	0.06189	0.008609	7.16e-13	Neale-B_UKBB_EUR_2017
AA	RATIO	rs11393985	rs540258679	FALSE	chr1:116462740	Cause of death: emphysema, unspecified	Neale B	UKBB	European	2017	A	G	intron	LINC01649	-0.08222	0.009916	1.312e-16	Neale-B_UKBB_EUR_2017
AA	RATIO	rs76095077	rs1543488	FALSE	chr1:119218651	Cause of death: emphysema, unspecified	Neale B	UKBB	European	2017	T	G	intergenic	RP4-630J13.1	0.05709	0.008696	5.547e-11	Neale-B_UKBB_EUR_2017
AA	FEV	rs142854521	rs115179633	FALSE	chr1:167683931	Cause of death: emphysema, unspecified	Neale B	UKBB	European	2017	A	G	intergenic	MPZL1	0.05388	0.008055	2.402e-11	Neale-B_UKBB_EUR_2017
AA	RATIO	rs577798962	rs142459905	FALSE	chr1:180349675	Cause of death: emphysema, unspecified	Neale B	UKBB	European	2017	A	G	intron	ACBD6	0.05406	0.00809	2.516e-11	Neale-B_UKBB_EUR_2017
ALL	FEV	rs114110050	rs139996890	FALSE	chr1:181877136	Cause of death: emphysema, unspecified	Neale B	UKBB	European	2017	A	G	intergenic	RN7SKP229	0.05619	0.008235	9.58e-12	Neale-B_UKBB_EUR_2017
AA	FEV	rs200637214	rs139996890	FALSE	chr1:181877136	Cause of death: emphysema, unspecified	Neale B	UKBB	European	2017	A	G	intergenic	RN7SKP229	0.05619	0.008235	9.578e-12	Neale-B_UKBB_EUR_2017
AA	FEV	rs74368972	rs552243456	FALSE	chr1:182140162	Cause of death: emphysema, unspecified	Neale B	UKBB	European	2017	T	C	intron	LINC01344	-0.07727	0.009962	9.817e-15	Neale-B_UKBB_EUR_2017
EA	FEV	rs76734040	rs77113419	FALSE	chr1:187074369	Cause of death: emphysema, unspecified	Neale B	UKBB	European	2017	T	G	intron	LINC01036	0.05187	0.007892	5.272e-11	Neale-B_UKBB_EUR_2017
AA	RATIO	rs60402465	rs181056415	FALSE	chr1:190166141	Cause of death: emphysema, unspecified	Neale B	UKBB	European	2017	A	G	intron	BRINP3	0.07553	0.00947	1.738e-15	Neale-B_UKBB_EUR_2017
AA	FVC	rs60402465	rs181056415	FALSE	chr1:190166141	Cause of death: emphysema, unspecified	Neale B	UKBB	European	2017	A	G	intron	BRINP3	0.07553	0.00947	1.738e-15	Neale-B_UKBB_EUR_2017
AA	FEV	rs150541988	rs150739809	FALSE	chr1:194292136	Cause of death: emphysema, unspecified	Neale B	UKBB	European	2017	T	C	intergenic	RP11-476H20.1	-0.07156	0.009211	8.926e-15	Neale-B_UKBB_EUR_2017
AA	RATIO	rs140472050	rs536355120	FALSE	chr1:195114246	Cause of death: emphysema, unspecified	Neale B	UKBB	European	2017	A	G	intergenic	AL357932.1	0.0796	0.009703	2.722e-16	Neale-B_UKBB_EUR_2017
AA	FEV	rs140472050	rs536355120	FALSE	chr1:195114246	Cause of death: emphysema, unspecified	Neale B	UKBB	European	2017	A	G	intergenic	AL357932.1	0.0796	0.009703	2.722e-16	Neale-B_UKBB_EUR_2017
AA	RATIO	rs558761950	rs964201	FALSE	chr1:197070901	Cause of death: emphysema, unspecified	Neale B	UKBB	European	2017	A	G	missense	ASPM	0.0301	0.003835	4.791e-15	Neale-B_UKBB_EUR_2017
AA	FEV	rs571089837	rs116133303	FALSE	chr1:199568568	Cause of death: emphysema, unspecified	Neale B	UKBB	European	2017	A	G	intergenic	AL450244.1	0.04999	0.007753	1.199e-10	Neale-B_UKBB_EUR_2017
AA	RATIO	rs34275703	rs183997727	FALSE	chr1:205712946	Cause of death: emphysema, unspecified	Neale B	UKBB	European	2017	T	C	intron	NUCKS1	-0.04416	0.007321	1.699e-09	Neale-B_UKBB_EUR_2017
AA	FEV	rs34028707	rs181558018	FALSE	chr1:211322949	Cause of death: emphysema, unspecified	Neale B	UKBB	European	2017	C	G	intron	RP11-543B16.5	-0.07515	0.009459	2.21e-15	Neale-B_UKBB_EUR_2017
AA	RATIO	rs111890249	rs564169989	FALSE	chr1:214579150	Cause of death: emphysema, unspecified	Neale B	UKBB	European	2017	A	C	intron	PTPN14	0.06677	0.008961	1.024e-13	Neale-B_UKBB_EUR_2017
AA	FVC	rs11809837	rs543537470	FALSE	chr1:217657692	Cause of death: emphysema, unspecified	Neale B	UKBB	European	2017	A	G	intron	GPATCH2	0.06677	0.008916	7.722e-14	Neale-B_UKBB_EUR_2017
AA	RATIO	rs140242409	rs550964958	FALSE	chr1:221173502	Cause of death: emphysema, unspecified	Neale B	UKBB	European	2017	T	C	intergenic	HLX	-0.09049	0.007284	4.275e-35	Neale-B_UKBB_EUR_2017
ALL	FEV	rs150959696	rs560011070	FALSE	chr1:229368564	Cause of death: emphysema, unspecified	Neale B	UKBB	European	2017	A	G	intergenic	RP5-1061H20.5	0.128	0.009347	3.21e-42	Neale-B_UKBB_EUR_2017
EA	FVC	rs115487672	rs78906615	FALSE	chr1:232498878	Cause of death: emphysema, unspecified	Neale B	UKBB	European	2017	A	T	intergenic	SIPA1L2	-0.045	0.007362	1.03e-09	Neale-B_UKBB_EUR_2017
AA	RATIO	rs567840101	rs149301363	FALSE	chr1:233894589	Cause of death: emphysema, unspecified	Neale B	UKBB	European	2017	A	C	intergenic	RP11-301G21.1	0.03501	0.006064	8.071e-09	Neale-B_UKBB_EUR_2017
AA	FVC	rs567840101	rs149301363	FALSE	chr1:233894589	Cause of death: emphysema, unspecified	Neale B	UKBB	European	2017	A	C	intergenic	RP11-301G21.1	0.03501	0.006064	8.071e-09	Neale-B_UKBB_EUR_2017
AA	RATIO	rs561379073	rs575097114	FALSE	chr1:238587883	Cause of death: emphysema, unspecified	Neale B	UKBB	European	2017	C	G	intergenic	LINC01139	-0.08342	0.007021	2.826e-32	Neale-B_UKBB_EUR_2017
AA	RATIO	rs74148439	rs575097114	FALSE	chr1:238587883	Cause of death: emphysema, unspecified	Neale B	UKBB	European	2017	C	G	intergenic	LINC01139	-0.08342	0.007021	2.826e-32	Neale-B_UKBB_EUR_2017
AA	FEV	rs573381957	rs114325163	FALSE	chr1:37988614	Cause of death: emphysema, unspecified	Neale B	UKBB	European	2017	A	G	intergenic	MEAF6	0.08943	0.007434	4.894e-33	Neale-B_UKBB_EUR_2017
AA	FEV	rs112812497	rs185660169	FALSE	chr1:48651944	Cause of death: emphysema, unspecified	Neale B	UKBB	European	2017	A	G	intron	RP5-1024N4.2	0.08317	0.0101	2.058e-16	Neale-B_UKBB_EUR_2017
AA	FEV	rs3841790	rs546309060	FALSE	chr1:51994303	Cause of death: emphysema, unspecified	Neale B	UKBB	European	2017	A	G	intron	RP11-191G24.1	0.04666	0.007525	5.918e-10	Neale-B_UKBB_EUR_2017
AA	RATIO	rs71629751	rs117232355	FALSE	chr1:5920728	Cause of death: emphysema, unspecified	Neale B	UKBB	European	2017	T	G	downstream	NPHP4	0.08377	0.009963	4.915e-17	Neale-B_UKBB_EUR_2017
AA	FEV	rs199825170	rs183699223	FALSE	chr1:59593708	Cause of death: emphysema, unspecified	Neale B	UKBB	European	2017	A	G	intron	LINC01358	0.05121	0.007852	7.389e-11	Neale-B_UKBB_EUR_2017
EA	RATIO	rs78014329	rs143063382	FALSE	chr1:66829780	Cause of death: emphysema, unspecified	Neale B	UKBB	European	2017	A	G	intron	PDE4B	0.05363	0.008381	1.651e-10	Neale-B_UKBB_EUR_2017
AA	FEV	rs111969697	10:110986483_G_A	FALSE	chr10:110986483	Cause of death: emphysema, unspecified	Neale B	UKBB	European	2017	A	G	intergenic	RNU6-839P	0.03648	0.004708	1.053e-14	Neale-B_UKBB_EUR_2017
AA	FVC	rs17106112	rs143776705	FALSE	chr10:125227094	Cause of death: emphysema, unspecified	Neale B	UKBB	European	2017	A	G	intron	RP11-282I1.1	0.08362	0.009932	4.478e-17	Neale-B_UKBB_EUR_2017
AA	FVC	rs564310435	rs149183540	FALSE	chr10:129487348	Cause of death: emphysema, unspecified	Neale B	UKBB	European	2017	A	G	intergenic	RP11-288A5.2	0.05197	0.006279	1.494e-16	Neale-B_UKBB_EUR_2017
AA	RATIO	rs564310435	rs149183540	FALSE	chr10:129487348	Cause of death: emphysema, unspecified	Neale B	UKBB	European	2017	A	G	intergenic	RP11-288A5.2	0.05197	0.006279	1.494e-16	Neale-B_UKBB_EUR_2017
AA	RATIO	rs117661855	rs565047653	FALSE	chr10:14556996	Cause of death: emphysema, unspecified	Neale B	UKBB	European	2017	A	C	downstream	FAM107B	-0.06969	0.009124	2.477e-14	Neale-B_UKBB_EUR_2017
ALL	FVC	rs114327183	rs556698669	FALSE	chr10:1522348	Cause of death: emphysema, unspecified	Neale B	UKBB	European	2017	A	G	intron	ADARB2	-0.07238	0.009283	7.16e-15	Neale-B_UKBB_EUR_2017
AA	FEV	rs566860760	rs142759117	FALSE	chr10:19585411	Cause of death: emphysema, unspecified	Neale B	UKBB	European	2017	A	T	intron	MALRD1	-0.03584	0.004799	9.021e-14	Neale-B_UKBB_EUR_2017
AA	FEV	rs146665449	rs143900138	FALSE	chr10:57935830	Cause of death: emphysema, unspecified	Neale B	UKBB	European	2017	C	G	intergenic	ZWINT	0.06154	0.009187	2.264e-11	Neale-B_UKBB_EUR_2017
AA	FEV	rs113203370	rs750199604	FALSE	chr10:74942591	Cause of death: emphysema, unspecified	Neale B	UKBB	European	2017	A	T	intron	FAM149B1	-0.06601	0.008875	1.138e-13	Neale-B_UKBB_EUR_2017
AA	FVC	rs113203370	rs750199604	FALSE	chr10:74942591	Cause of death: emphysema, unspecified	Neale B	UKBB	European	2017	A	T	intron	FAM149B1	-0.06601	0.008875	1.138e-13	Neale-B_UKBB_EUR_2017
AA	FVC	rs564809739	rs113268834	FALSE	chr10:8654448	Cause of death: emphysema, unspecified	Neale B	UKBB	European	2017	A	C	intergenic	CHCHD3P1	0.03045	0.004317	1.875e-12	Neale-B_UKBB_EUR_2017
ALL	RATIO	rs540065360	rs565605886	FALSE	chr10:93779535	Cause of death: emphysema, unspecified	Neale B	UKBB	European	2017	T	C	intron	BTAF1	0.06618	0.01036	1.8e-10	Neale-B_UKBB_EUR_2017
AA	FEV	rs559711501	rs558130103	FALSE	chr11:100919518	Cause of death: emphysema, unspecified	Neale B	UKBB	European	2017	A	G	intron	PGR	-0.0501	0.007753	1.098e-10	Neale-B_UKBB_EUR_2017
AA	RATIO	rs546272607	rs182819747	FALSE	chr11:103553838	Cause of death: emphysema, unspecified	Neale B	UKBB	European	2017	T	C	intron	RP11-563P16.1	-0.0364	0.004703	1.113e-14	Neale-B_UKBB_EUR_2017
AA	RATIO	rs139417229	rs182819747	FALSE	chr11:103553838	Cause of death: emphysema, unspecified	Neale B	UKBB	European	2017	T	C	intron	RP11-563P16.1	-0.0364	0.004703	1.113e-14	Neale-B_UKBB_EUR_2017
AA	RATIO	rs35193870	rs185616637	FALSE	chr11:107062559	Cause of death: emphysema, unspecified	Neale B	UKBB	European	2017	A	G	intergenic	RP11-382M14.1	-0.09685	0.01067	1.409e-19	Neale-B_UKBB_EUR_2017
AA	FEV	rs78649925	rs557440391	FALSE	chr11:107913037	Cause of death: emphysema, unspecified	Neale B	UKBB	European	2017	C	G	intron	CUL5	-0.06247	0.008664	6.143e-13	Neale-B_UKBB_EUR_2017
AA	RATIO	rs562149032	rs552832972	FALSE	chr11:109225772	Cause of death: emphysema, unspecified	Neale B	UKBB	European	2017	T	C	downstream	RP11-708B6.2	0.08787	0.01022	9.72e-18	Neale-B_UKBB_EUR_2017
ALL	FEV	rs200755764	rs546607009	FALSE	chr11:12020435	Cause of death: emphysema, unspecified	Neale B	UKBB	European	2017	T	C	intron	DKK3	-0.06886	0.009046	3.02e-14	Neale-B_UKBB_EUR_2017
AA	FEV	rs74692668	rs150305783	FALSE	chr11:127270812	Cause of death: emphysema, unspecified	Neale B	UKBB	European	2017	T	C	intergenic	RN7SKP121	0.06991	0.009734	7.516e-13	Neale-B_UKBB_EUR_2017
AA	RATIO	rs71475748	rs543248400	FALSE	chr11:131280321	Cause of death: emphysema, unspecified	Neale B	UKBB	European	2017	T	C	intron	NTM	-0.06316	0.008682	3.825e-13	Neale-B_UKBB_EUR_2017
AA	RATIO	rs556540098	rs184288549	FALSE	chr11:15357470	Cause of death: emphysema, unspecified	Neale B	UKBB	European	2017	T	C	intergenic	INSC	0.0989	0.0108	6.747e-20	Neale-B_UKBB_EUR_2017
AA	RATIO	rs367651146	rs117127360	FALSE	chr11:16525973	Cause of death: emphysema, unspecified	Neale B	UKBB	European	2017	A	G	intron	SOX6	0.02178	0.002589	4.795e-17	Neale-B_UKBB_EUR_2017
AA	FEV	rs12283573	rs767388456	FALSE	chr11:21903512	Cause of death: emphysema, unspecified	Neale B	UKBB	European	2017	A	G	intergenic	CTD-2019O4.1	-0.09319	0.0105	8.748e-19	Neale-B_UKBB_EUR_2017
AA	FEV	rs183024176	rs191705499	FALSE	chr11:2285307	Cause of death: emphysema, unspecified	Neale B	UKBB	European	2017	A	G	downstream	ASCL2	0.06463	0.00647	2.351e-23	Neale-B_UKBB_EUR_2017
AA	FVC	rs12786267	rs140621076	FALSE	chr11:24464646	Cause of death: emphysema, unspecified	Neale B	UKBB	European	2017	A	G	intergenic	Y_RNA	-0.01763	0.002798	3.077e-10	Neale-B_UKBB_EUR_2017
AA	FEV	rs12786267	rs140621076	FALSE	chr11:24464646	Cause of death: emphysema, unspecified	Neale B	UKBB	European	2017	A	G	intergenic	Y_RNA	-0.01763	0.002798	3.077e-10	Neale-B_UKBB_EUR_2017
AA	FVC	rs74996963	rs147465020	FALSE	chr11:31769443	Cause of death: emphysema, unspecified	Neale B	UKBB	European	2017	A	G	intron	ELP4	-0.1136	0.01163	2.208e-22	Neale-B_UKBB_EUR_2017
AA	FEV	rs112348005	rs572510354	FALSE	chr11:36374448	Cause of death: emphysema, unspecified	Neale B	UKBB	European	2017	A	C	intron	PRR5L	0.1016	0.01095	2.283e-20	Neale-B_UKBB_EUR_2017
AA	RATIO	rs191783221	rs191721809	FALSE	chr11:70972208	Cause of death: emphysema, unspecified	Neale B	UKBB	European	2017	A	G	intergenic	SHANK2	0.04295	0.005076	3.174e-17	Neale-B_UKBB_EUR_2017
AA	RATIO	rs112495473	rs144285313	FALSE	chr11:92436834	Cause of death: emphysema, unspecified	Neale B	UKBB	European	2017	C	G	intron	FAT3	-0.04927	0.007707	1.732e-10	Neale-B_UKBB_EUR_2017
AA	FEV	rs113468924	rs534229059	FALSE	chr12:104952009	Cause of death: emphysema, unspecified	Neale B	UKBB	European	2017	A	G	intron	CHST11	0.05125	0.007883	8.498e-11	Neale-B_UKBB_EUR_2017
AA	FVC	rs371843087	rs184432427	FALSE	chr12:106462861	Cause of death: emphysema, unspecified	Neale B	UKBB	European	2017	T	G	intron	NUAK1	-0.02246	0.003185	1.938e-12	Neale-B_UKBB_EUR_2017
AA	FEV	rs371843087	rs184432427	FALSE	chr12:106462861	Cause of death: emphysema, unspecified	Neale B	UKBB	European	2017	T	G	intron	NUAK1	-0.02246	0.003185	1.938e-12	Neale-B_UKBB_EUR_2017
AA	RATIO	rs371843087	rs184432427	FALSE	chr12:106462861	Cause of death: emphysema, unspecified	Neale B	UKBB	European	2017	T	G	intron	NUAK1	-0.02246	0.003185	1.938e-12	Neale-B_UKBB_EUR_2017
AA	FVC	rs370770207	rs184432427	FALSE	chr12:106462861	Cause of death: emphysema, unspecified	Neale B	UKBB	European	2017	T	G	intron	NUAK1	-0.02246	0.003185	1.938e-12	Neale-B_UKBB_EUR_2017
AA	RATIO	rs1555224626	rs191776464	FALSE	chr12:130963164	Cause of death: emphysema, unspecified	Neale B	UKBB	European	2017	A	C	intron	RIMBP2	-0.03186	0.004572	3.467e-12	Neale-B_UKBB_EUR_2017
AA	RATIO	rs116818960	rs183663550	FALSE	chr12:20389942	Cause of death: emphysema, unspecified	Neale B	UKBB	European	2017	A	G	intergenic	CTC-465D4.1	-0.0391	0.004923	2.256e-15	Neale-B_UKBB_EUR_2017
AA	FEV	rs199738686	rs192303456	FALSE	chr12:21056779	Cause of death: emphysema, unspecified	Neale B	UKBB	European	2017	A	T	intron	RP11-545J16.1	0.06812	0.009011	4.511e-14	Neale-B_UKBB_EUR_2017
AA	FVC	rs199738686	rs192303456	FALSE	chr12:21056779	Cause of death: emphysema, unspecified	Neale B	UKBB	European	2017	A	T	intron	RP11-545J16.1	0.06812	0.009011	4.511e-14	Neale-B_UKBB_EUR_2017
EA	FEV	rs147400147	rs567789488	FALSE	chr12:38103154	Cause of death: emphysema, unspecified	Neale B	UKBB	European	2017	A	G	intergenic	ZNF970P	-0.07758	0.00959	6.897e-16	Neale-B_UKBB_EUR_2017
AA	RATIO	rs4251518	rs149682770	FALSE	chr12:44581339	Cause of death: emphysema, unspecified	Neale B	UKBB	European	2017	T	C	intron	TMEM117	-0.06142	0.008567	8.242e-13	Neale-B_UKBB_EUR_2017
AA	FVC	rs550545983	rs559212373	FALSE	chr12:71217897	Cause of death: emphysema, unspecified	Neale B	UKBB	European	2017	A	G	intron	PTPRR	0.04229	0.005214	5.821e-16	Neale-B_UKBB_EUR_2017
AA	RATIO	rs116692432	rs375427198	FALSE	chr12:7301802	Cause of death: emphysema, unspecified	Neale B	UKBB	European	2017	T	C	splice_region	CLSTN3	0.05626	0.008256	1.017e-11	Neale-B_UKBB_EUR_2017
AA	FVC	rs138567296	rs141919500	FALSE	chr12:79146377	Cause of death: emphysema, unspecified	Neale B	UKBB	European	2017	A	C	intergenic	RP11-123M21.2	0.02298	0.003436	2.393e-11	Neale-B_UKBB_EUR_2017
AA	RATIO	rs76355978	rs572190036	FALSE	chr12:85488455	Cause of death: emphysema, unspecified	Neale B	UKBB	European	2017	A	T	intron	LRRIQ1	-0.06466	0.009295	3.778e-12	Neale-B_UKBB_EUR_2017
ALL	FEV	rs79026954	rs562629035	FALSE	chr12:95425683	Cause of death: emphysema, unspecified	Neale B	UKBB	European	2017	A	G	intron	NR2C1	0.06157	0.00859	8.36e-13	Neale-B_UKBB_EUR_2017
ALL	FVC	rs79026954	rs562629035	FALSE	chr12:95425683	Cause of death: emphysema, unspecified	Neale B	UKBB	European	2017	A	G	intron	NR2C1	0.06157	0.00859	8.36e-13	Neale-B_UKBB_EUR_2017
AA	FEV	rs139426357	rs374920162	FALSE	chr13:102349209	Cause of death: emphysema, unspecified	Neale B	UKBB	European	2017	T	C	intron	ITGBL1	-0.06724	0.008933	5.764e-14	Neale-B_UKBB_EUR_2017
AA	RATIO	rs77195998	rs535679296	FALSE	chr13:106567999	Cause of death: emphysema, unspecified	Neale B	UKBB	European	2017	A	G	intergenic	SNORA25	0.07755	0.009584	6.783e-16	Neale-B_UKBB_EUR_2017
AA	FEV	rs115138261	rs555708776	FALSE	chr13:26904752	Cause of death: emphysema, unspecified	Neale B	UKBB	European	2017	C	G	intron	CDK8	-0.0734	0.009355	4.887e-15	Neale-B_UKBB_EUR_2017
AA	FVC	rs115138261	rs555708776	FALSE	chr13:26904752	Cause of death: emphysema, unspecified	Neale B	UKBB	European	2017	C	G	intron	CDK8	-0.0734	0.009355	4.887e-15	Neale-B_UKBB_EUR_2017
AA	FVC	rs535111851	rs142061294	FALSE	chr13:42168874	Cause of death: emphysema, unspecified	Neale B	UKBB	European	2017	T	C	intron	VWA8	-0.07159	0.009224	9.503e-15	Neale-B_UKBB_EUR_2017
AA	RATIO	rs876508	rs759509142	FALSE	chr13:46391456	Cause of death: emphysema, unspecified	Neale B	UKBB	European	2017	T	G	intron	SIAH3	-0.07711	0.009595	1.071e-15	Neale-B_UKBB_EUR_2017
AA	FVC	rs36039129	rs759509142	FALSE	chr13:46391456	Cause of death: emphysema, unspecified	Neale B	UKBB	European	2017	T	G	intron	SIAH3	-0.07711	0.009595	1.071e-15	Neale-B_UKBB_EUR_2017
AA	FVC	rs529802055	rs749820563	FALSE	chr13:58534141	Cause of death: emphysema, unspecified	Neale B	UKBB	European	2017	A	G	intergenic	RNA5SP30	0.1193	0.01185	1.07e-23	Neale-B_UKBB_EUR_2017
AA	RATIO	rs138593800	rs555691760	FALSE	chr13:60012275	Cause of death: emphysema, unspecified	Neale B	UKBB	European	2017	A	G	intergenic	RNU7-88P	-0.06583	0.01026	1.449e-10	Neale-B_UKBB_EUR_2017
AA	FEV	rs138593800	rs555691760	FALSE	chr13:60012275	Cause of death: emphysema, unspecified	Neale B	UKBB	European	2017	A	G	intergenic	RNU7-88P	-0.06583	0.01026	1.449e-10	Neale-B_UKBB_EUR_2017
AA	RATIO	rs561712972	rs570478939	FALSE	chr13:61405647	Cause of death: emphysema, unspecified	Neale B	UKBB	European	2017	A	G	intergenic	RNY4P31	0.05519	0.008096	1.005e-11	Neale-B_UKBB_EUR_2017
EA	FVC	rs142502277	rs577026660	FALSE	chr13:75126246	Cause of death: emphysema, unspecified	Neale B	UKBB	European	2017	A	G	intron	RP11-285E18.2	-0.08458	0.01002	3.771e-17	Neale-B_UKBB_EUR_2017
AA	RATIO	rs75448778	rs527408877	FALSE	chr13:85989222	Cause of death: emphysema, unspecified	Neale B	UKBB	European	2017	A	G	intron	LINC00351	-0.05726	0.008315	6.15e-12	Neale-B_UKBB_EUR_2017
AA	RATIO	rs111543258	rs546305028	FALSE	chr13:97983458	Cause of death: emphysema, unspecified	Neale B	UKBB	European	2017	A	T	intron	MBNL2	0.09322	0.007614	3.806e-34	Neale-B_UKBB_EUR_2017
AA	FEV	rs539144447	rs776150806	FALSE	chr13:99524709	Cause of death: emphysema, unspecified	Neale B	UKBB	European	2017	A	G	intron	DOCK9	0.04841	0.005527	2.398e-18	Neale-B_UKBB_EUR_2017
AA	RATIO	rs539144447	rs776150806	FALSE	chr13:99524709	Cause of death: emphysema, unspecified	Neale B	UKBB	European	2017	A	G	intron	DOCK9	0.04841	0.005527	2.398e-18	Neale-B_UKBB_EUR_2017
AA	FEV	rs142661538	rs146566856	FALSE	chr14:21828248	Cause of death: emphysema, unspecified	Neale B	UKBB	European	2017	A	G	intron	SUPT16H	0.09087	0.01053	7.215e-18	Neale-B_UKBB_EUR_2017
AA	FVC	rs139950024	rs181496509	FALSE	chr14:26666963	Cause of death: emphysema, unspecified	Neale B	UKBB	European	2017	A	G	intergenic	CYB5AP5	0.05224	0.007963	5.73e-11	Neale-B_UKBB_EUR_2017
AA	RATIO	rs116113242	rs117880104	FALSE	chr14:27940266	Cause of death: emphysema, unspecified	Neale B	UKBB	European	2017	A	G	intron	CTD-3006G17.2	-0.03351	0.004911	9.545e-12	Neale-B_UKBB_EUR_2017
EA	FEV	rs192164020	rs536462997	FALSE	chr14:28671702	Cause of death: emphysema, unspecified	Neale B	UKBB	European	2017	T	C	intergenic	BNIP3P1	0.04886	0.00789	6.244e-10	Neale-B_UKBB_EUR_2017
AA	RATIO	rs73264836	rs528642631	FALSE	chr14:33246815	Cause of death: emphysema, unspecified	Neale B	UKBB	European	2017	A	C	intron	AKAP6	-0.08011	0.009768	2.762e-16	Neale-B_UKBB_EUR_2017
AA	RATIO	rs147609243	rs73335095	FALSE	chr14:44669570	Cause of death: emphysema, unspecified	Neale B	UKBB	European	2017	A	G	intron	RP11-305B6.3	0.09748	0.01077	1.777e-19	Neale-B_UKBB_EUR_2017
ALL	FEV	rs73314691	rs567886963	FALSE	chr14:76508810	Cause of death: emphysema, unspecified	Neale B	UKBB	European	2017	A	C	intron	IFT43	-0.06199	0.00861	6.61e-13	Neale-B_UKBB_EUR_2017
ALL	FVC	rs142763173	rs533474953	FALSE	chr14:85197009	Cause of death: emphysema, unspecified	Neale B	UKBB	European	2017	A	T	intergenic	RNU6-976P	0.06044	0.008506	1.31e-12	Neale-B_UKBB_EUR_2017
AA	FEV	rs146803965	rs185077946	FALSE	chr14:98323068	Cause of death: emphysema, unspecified	Neale B	UKBB	European	2017	A	G	intergenic	RP11-204N11.2	0.09664	0.01069	2.001e-19	Neale-B_UKBB_EUR_2017
AA	RATIO	rs115069724	rs147234611	FALSE	chr15:100713012	Cause of death: emphysema, unspecified	Neale B	UKBB	European	2017	A	G	intron	ADAMTS17	0.08084	0.009812	2.023e-16	Neale-B_UKBB_EUR_2017
AA	FVC	rs73476915	rs189754943	FALSE	chr15:101240874	Cause of death: emphysema, unspecified	Neale B	UKBB	European	2017	A	C	intergenic	RP11-66B24.5	0.04041	0.004923	2.623e-16	Neale-B_UKBB_EUR_2017
AA	FEV	rs73476915	rs189754943	FALSE	chr15:101240874	Cause of death: emphysema, unspecified	Neale B	UKBB	European	2017	A	C	intergenic	RP11-66B24.5	0.04041	0.004923	2.623e-16	Neale-B_UKBB_EUR_2017
AA	RATIO	rs139397528	rs115706885	FALSE	chr15:23762431	Cause of death: emphysema, unspecified	Neale B	UKBB	European	2017	A	G	intergenic	MIR4508	-0.0589	0.008346	1.843e-12	Neale-B_UKBB_EUR_2017
ALL	FVC	rs112130191	rs188660786	FALSE	chr15:24896141	Cause of death: emphysema, unspecified	Neale B	UKBB	European	2017	A	T	intron	PWRN1	0.05319	0.008015	3.42e-11	Neale-B_UKBB_EUR_2017
AA	RATIO	rs200289749	rs75824445	FALSE	chr15:26253182	Cause of death: emphysema, unspecified	Neale B	UKBB	European	2017	T	C	intron	RP11-1084I9.1	0.1091	0.01134	8.798e-22	Neale-B_UKBB_EUR_2017
AA	FEV	rs576840944	rs372468594	FALSE	chr15:27934466	Cause of death: emphysema, unspecified	Neale B	UKBB	European	2017	A	G	upstream	RP11-30G8.1	0.05003	0.007762	1.227e-10	Neale-B_UKBB_EUR_2017
AA	FEV	rs5811769	rs193102223	FALSE	chr15:33975791	Cause of death: emphysema, unspecified	Neale B	UKBB	European	2017	C	G	intron	RYR3	0.03415	0.004561	7.851e-14	Neale-B_UKBB_EUR_2017
AA	FVC	rs5811769	rs193102223	FALSE	chr15:33975791	Cause of death: emphysema, unspecified	Neale B	UKBB	European	2017	C	G	intron	RYR3	0.03415	0.004561	7.851e-14	Neale-B_UKBB_EUR_2017
AA	RATIO	rs145813391	rs193102223	FALSE	chr15:33975791	Cause of death: emphysema, unspecified	Neale B	UKBB	European	2017	C	G	intron	RYR3	0.03415	0.004561	7.851e-14	Neale-B_UKBB_EUR_2017
AA	FVC	rs577092068	rs568094315	FALSE	chr15:37256764	Cause of death: emphysema, unspecified	Neale B	UKBB	European	2017	A	G	intron	MEIS2	0.05	0.007832	1.835e-10	Neale-B_UKBB_EUR_2017
AA	RATIO	rs12591160	rs539127020	FALSE	chr15:54043972	Cause of death: emphysema, unspecified	Neale B	UKBB	European	2017	A	G	intron	WDR72	0.0489	0.007676	1.991e-10	Neale-B_UKBB_EUR_2017
AA	FEV	rs77464199	rs192279015	FALSE	chr15:56690738	Cause of death: emphysema, unspecified	Neale B	UKBB	European	2017	T	C	intron	TEX9	0.03338	0.00347	8.884e-22	Neale-B_UKBB_EUR_2017
AA	RATIO	rs141752179	rs192330288	FALSE	chr15:76358645	Cause of death: emphysema, unspecified	Neale B	UKBB	European	2017	T	C	intron	TMEM266	-0.03772	0.005002	5.162e-14	Neale-B_UKBB_EUR_2017
AA	RATIO	rs577920153	rs562007085	FALSE	chr15:77854872	Cause of death: emphysema, unspecified	Neale B	UKBB	European	2017	T	C	intergenic	RP11-307C19.2	-0.0426	0.005075	5.531e-17	Neale-B_UKBB_EUR_2017
AA	FVC	rs114500587	rs764729029	FALSE	chr15:91085560	Cause of death: emphysema, unspecified	Neale B	UKBB	European	2017	A	G	intron	CRTC3	0.04326	0.007284	2.999e-09	Neale-B_UKBB_EUR_2017
AA	FEV	rs114500587	rs764729029	FALSE	chr15:91085560	Cause of death: emphysema, unspecified	Neale B	UKBB	European	2017	A	G	intron	CRTC3	0.04326	0.007284	2.999e-09	Neale-B_UKBB_EUR_2017
AA	RATIO	rs200562013	rs186465156	FALSE	chr15:94139274	Cause of death: emphysema, unspecified	Neale B	UKBB	European	2017	T	G	intron	RP11-739G5.1	-0.06456	0.006233	5.683e-25	Neale-B_UKBB_EUR_2017
AA	RATIO	rs113785968	rs74956978	FALSE	chr15:97497796	Cause of death: emphysema, unspecified	Neale B	UKBB	European	2017	A	G	intergenic	RN7SKP181	0.04405	0.005137	1.177e-17	Neale-B_UKBB_EUR_2017
EA	FEV	rs74901440	rs186920590	FALSE	chr15:98977960	Cause of death: emphysema, unspecified	Neale B	UKBB	European	2017	A	C	downstream	FAM169B	-0.07468	0.01017	2.355e-13	Neale-B_UKBB_EUR_2017
AA	FEV	rs78710550	rs150018437	FALSE	chr16:18198315	Cause of death: emphysema, unspecified	Neale B	UKBB	European	2017	A	G	intron	CTA-481E9.3	0.01167	0.001605	3.938e-13	Neale-B_UKBB_EUR_2017
AA	FVC	rs78710550	rs150018437	FALSE	chr16:18198315	Cause of death: emphysema, unspecified	Neale B	UKBB	European	2017	A	G	intron	CTA-481E9.3	0.01167	0.001605	3.938e-13	Neale-B_UKBB_EUR_2017
AA	RATIO	rs147769382	rs187045845	FALSE	chr16:23054966	Cause of death: emphysema, unspecified	Neale B	UKBB	European	2017	A	G	intergenic	RP11-20G6.3	0.03286	0.004522	4.034e-13	Neale-B_UKBB_EUR_2017
AA	RATIO	rs144601877	rs192666025	FALSE	chr16:56529667	Cause of death: emphysema, unspecified	Neale B	UKBB	European	2017	T	C	intron	BBS2	0.1048	0.01113	6.417e-21	Neale-B_UKBB_EUR_2017
AA	RATIO	rs113299824	rs772877212	FALSE	chr16:750877	Cause of death: emphysema, unspecified	Neale B	UKBB	European	2017	C	G	intron	FBXL16	-0.07555	0.006675	1.828e-29	Neale-B_UKBB_EUR_2017
AA	RATIO	rs16957558	rs555985832	FALSE	chr16:75182270	Cause of death: emphysema, unspecified	Neale B	UKBB	European	2017	A	G	upstream	ZFP1	0.0545	0.007893	5.398e-12	Neale-B_UKBB_EUR_2017
AA	RATIO	rs77687996	rs4577109	FALSE	chr16:75916190	Cause of death: emphysema, unspecified	Neale B	UKBB	European	2017	T	C	intergenic	RNA5SP430	0.06725	0.008966	7.068e-14	Neale-B_UKBB_EUR_2017
AA	RATIO	rs547676021	rs551223737	FALSE	chr16:80261375	Cause of death: emphysema, unspecified	Neale B	UKBB	European	2017	T	G	intron	RP11-525K10.3	0.0771	0.009559	8.438e-16	Neale-B_UKBB_EUR_2017
AA	RATIO	rs369451435	16:83995913_A_G	FALSE	chr16:83995913	Cause of death: emphysema, unspecified	Neale B	UKBB	European	2017	A	G	intron	OSGIN1	-0.07967	0.009721	2.901e-16	Neale-B_UKBB_EUR_2017
AA	FVC	rs116228772	16:83995913_A_G	FALSE	chr16:83995913	Cause of death: emphysema, unspecified	Neale B	UKBB	European	2017	A	G	intron	OSGIN1	-0.07967	0.009721	2.901e-16	Neale-B_UKBB_EUR_2017
ALL	RATIO	rs116625134	rs182497178	FALSE	chr16:84014420	Cause of death: emphysema, unspecified	Neale B	UKBB	European	2017	T	C	intron	NECAB2	0.07991	0.009772	3.38e-16	Neale-B_UKBB_EUR_2017
AA	RATIO	rs12445073	rs572529207	FALSE	chr16:86468353	Cause of death: emphysema, unspecified	Neale B	UKBB	European	2017	T	G	downstream	RP11-158I3.1	-0.08014	0.009773	2.781e-16	Neale-B_UKBB_EUR_2017
AA	RATIO	rs201980265	rs562067266	FALSE	chr16:87768960	Cause of death: emphysema, unspecified	Neale B	UKBB	European	2017	T	C	intron	KLHDC4	0.08439	0.009992	3.605e-17	Neale-B_UKBB_EUR_2017
AA	FEV	rs201980265	rs562067266	FALSE	chr16:87768960	Cause of death: emphysema, unspecified	Neale B	UKBB	European	2017	T	C	intron	KLHDC4	0.08439	0.009992	3.605e-17	Neale-B_UKBB_EUR_2017
ALL	RATIO	rs78104186	rs564807895	FALSE	chr17:2751902	Cause of death: emphysema, unspecified	Neale B	UKBB	European	2017	C	G	intron	RAP1GAP2	0.06669	0.008947	1.01e-13	Neale-B_UKBB_EUR_2017
AA	FEV	rs536264218	rs531121487	FALSE	chr17:33247659	Cause of death: emphysema, unspecified	Neale B	UKBB	European	2017	A	G	intergenic	CCT6B	0.05539	0.008168	1.281e-11	Neale-B_UKBB_EUR_2017
AA	FVC	rs8069901	rs573580347	FALSE	chr17:35202757	Cause of death: emphysema, unspecified	Neale B	UKBB	European	2017	A	G	intergenic	RP11-445F12.1	0.04632	0.007087	6.738e-11	Neale-B_UKBB_EUR_2017
AA	RATIO	rs7216953	rs565669537	FALSE	chr17:36558415	Cause of death: emphysema, unspecified	Neale B	UKBB	European	2017	A	G	3_prime_UTR	SOCS7	0.06946	0.009116	2.841e-14	Neale-B_UKBB_EUR_2017
AA	FEV	rs539103008	rs146164228	FALSE	chr17:39598807	Cause of death: emphysema, unspecified	Neale B	UKBB	European	2017	A	G	upstream	KRT38	0.01937	0.003548	4.92e-08	Neale-B_UKBB_EUR_2017
AA	FVC	rs539103008	rs146164228	FALSE	chr17:39598807	Cause of death: emphysema, unspecified	Neale B	UKBB	European	2017	A	G	upstream	KRT38	0.01937	0.003548	4.92e-08	Neale-B_UKBB_EUR_2017
AA	FVC	rs543095760	rs535703169	FALSE	chr17:48878789	Cause of death: emphysema, unspecified	Neale B	UKBB	European	2017	T	C	upstream	RP11-294J22.5	0.05844	0.008374	3.239e-12	Neale-B_UKBB_EUR_2017
AA	FVC	rs200299807	rs561647531	FALSE	chr17:57711616	Cause of death: emphysema, unspecified	Neale B	UKBB	European	2017	T	C	intron	CLTC	0.06094	0.008652	2.033e-12	Neale-B_UKBB_EUR_2017
AA	FEV	rs200299807	rs561647531	FALSE	chr17:57711616	Cause of death: emphysema, unspecified	Neale B	UKBB	European	2017	T	C	intron	CLTC	0.06094	0.008652	2.033e-12	Neale-B_UKBB_EUR_2017
AA	FEV	rs530908617	rs555813560	FALSE	chr17:65986060	Cause of death: emphysema, unspecified	Neale B	UKBB	European	2017	A	G	downstream	C17orf58	0.05138	0.008375	8.941e-10	Neale-B_UKBB_EUR_2017
AA	FVC	rs11387996	rs147101116	FALSE	chr17:70616900	Cause of death: emphysema, unspecified	Neale B	UKBB	European	2017	T	G	intron	LINC00511	0.05457	0.00571	1.597e-21	Neale-B_UKBB_EUR_2017
AA	RATIO	rs375593946	rs188748908	FALSE	chr17:80292847	Cause of death: emphysema, unspecified	Neale B	UKBB	European	2017	A	G	upstream	SECTM1	0.1002	0.01089	4.509e-20	Neale-B_UKBB_EUR_2017
AA	RATIO	rs569142166	rs556344616	FALSE	chr18:10193413	Cause of death: emphysema, unspecified	Neale B	UKBB	European	2017	A	G	intergenic	RP11-419J16.1	0.04431	0.005641	4.58e-15	Neale-B_UKBB_EUR_2017
AA	FEV	rs575207381	rs556344616	FALSE	chr18:10193413	Cause of death: emphysema, unspecified	Neale B	UKBB	European	2017	A	G	intergenic	RP11-419J16.1	0.04431	0.005641	4.58e-15	Neale-B_UKBB_EUR_2017
AA	FEV	rs200165168	rs191315697	FALSE	chr18:50120241	Cause of death: emphysema, unspecified	Neale B	UKBB	European	2017	A	G	intron	DCC	0.09095	0.01042	3.07e-18	Neale-B_UKBB_EUR_2017
AA	RATIO	rs79222894	rs190785082	FALSE	chr18:63846847	Cause of death: emphysema, unspecified	Neale B	UKBB	European	2017	C	G	intergenic	PRPF19P1	-0.05318	0.008027	3.69e-11	Neale-B_UKBB_EUR_2017
AA	FEV	rs200746080	rs576945409	FALSE	chr18:6517463	Cause of death: emphysema, unspecified	Neale B	UKBB	European	2017	A	G	intron	LINC01387	0.07033	0.009149	1.686e-14	Neale-B_UKBB_EUR_2017
AA	FVC	rs62096989	rs140427283	FALSE	chr18:72098563	Cause of death: emphysema, unspecified	Neale B	UKBB	European	2017	A	G	downstream	FAM69C	-0.06181	0.008613	7.852e-13	Neale-B_UKBB_EUR_2017
AA	RATIO	rs572568060	rs73971137	FALSE	chr18:72384336	Cause of death: emphysema, unspecified	Neale B	UKBB	European	2017	C	G	intron	ZNF407	-0.03978	0.006953	1.1e-08	Neale-B_UKBB_EUR_2017
AA	FEV	rs74411019	rs189439170	FALSE	chr19:13541306	Cause of death: emphysema, unspecified	Neale B	UKBB	European	2017	T	C	intron	CACNA1A	0.02141	0.00298	7.408e-13	Neale-B_UKBB_EUR_2017
AA	FVC	rs74411019	rs189439170	FALSE	chr19:13541306	Cause of death: emphysema, unspecified	Neale B	UKBB	European	2017	T	C	intron	CACNA1A	0.02141	0.00298	7.408e-13	Neale-B_UKBB_EUR_2017
AA	FVC	rs10402064	rs189332559	FALSE	chr19:18618367	Cause of death: emphysema, unspecified	Neale B	UKBB	European	2017	A	G	intron	ELL	-0.05424	0.008057	1.793e-11	Neale-B_UKBB_EUR_2017
AA	FEV	rs10402064	rs189332559	FALSE	chr19:18618367	Cause of death: emphysema, unspecified	Neale B	UKBB	European	2017	A	G	intron	ELL	-0.05424	0.008057	1.793e-11	Neale-B_UKBB_EUR_2017
AA	FEV	rs10672835	rs187253794	FALSE	chr19:31468628	Cause of death: emphysema, unspecified	Neale B	UKBB	European	2017	T	C	intergenic	CTC-400I9.3	-0.06543	0.008844	1.528e-13	Neale-B_UKBB_EUR_2017
AA	FVC	rs115778423	rs187970542	FALSE	chr19:34455944	Cause of death: emphysema, unspecified	Neale B	UKBB	European	2017	C	G	intergenic	RN7SL150P	0.0494	0.005473	2.218e-19	Neale-B_UKBB_EUR_2017
AA	FEV	rs116827631	rs192278105	FALSE	chr19:35221038	Cause of death: emphysema, unspecified	Neale B	UKBB	European	2017	T	C	upstream	ZNF181	-0.03811	0.004802	2.381e-15	Neale-B_UKBB_EUR_2017
AA	FEV	rs148105241	rs111463247	FALSE	chr19:41735674	Cause of death: emphysema, unspecified	Neale B	UKBB	European	2017	T	C	intron	AXL	0.02198	0.002608	4.093e-17	Neale-B_UKBB_EUR_2017
AA	FEV	rs112293750	rs111463247	FALSE	chr19:41735674	Cause of death: emphysema, unspecified	Neale B	UKBB	European	2017	T	C	intron	AXL	0.02198	0.002608	4.093e-17	Neale-B_UKBB_EUR_2017
EA	FEV	rs180684945	rs148760840	FALSE	chr19:49225339	Cause of death: emphysema, unspecified	Neale B	UKBB	European	2017	A	G	intron	RASIP1	0.06504	0.009265	2.406e-12	Neale-B_UKBB_EUR_2017
AA	RATIO	rs73534679	rs78442520	FALSE	chr19:5423574	Cause of death: emphysema, unspecified	Neale B	UKBB	European	2017	A	C	intergenic	RN7SL626P	0.03774	0.004189	2.588e-19	Neale-B_UKBB_EUR_2017
AA	RATIO	rs555450938	rs78442520	FALSE	chr19:5423574	Cause of death: emphysema, unspecified	Neale B	UKBB	European	2017	A	C	intergenic	RN7SL626P	0.03774	0.004189	2.588e-19	Neale-B_UKBB_EUR_2017
AA	FEV	rs529205471	rs142645079	FALSE	chr19:55764773	Cause of death: emphysema, unspecified	Neale B	UKBB	European	2017	T	C	intron	PPP6R1	0.05363	0.008305	1.13e-10	Neale-B_UKBB_EUR_2017
AA	FVC	rs529205471	rs142645079	FALSE	chr19:55764773	Cause of death: emphysema, unspecified	Neale B	UKBB	European	2017	T	C	intron	PPP6R1	0.05363	0.008305	1.13e-10	Neale-B_UKBB_EUR_2017
AA	RATIO	rs35832423	rs185674943	FALSE	chr19:6874603	Cause of death: emphysema, unspecified	Neale B	UKBB	European	2017	A	T	intergenic	ADGRE1	0.07307	0.009741	7.058e-14	Neale-B_UKBB_EUR_2017
AA	FVC	rs13391412	rs138229150	FALSE	chr2:117357882	Cause of death: emphysema, unspecified	Neale B	UKBB	European	2017	A	G	intergenic	RP11-338I24.1	-0.04914	0.007702	1.873e-10	Neale-B_UKBB_EUR_2017
AA	FEV	rs1553435575	rs139784107	FALSE	chr2:118113593	Cause of death: emphysema, unspecified	Neale B	UKBB	European	2017	A	G	intergenic	AC092170.1	0.05118	0.007851	7.55e-11	Neale-B_UKBB_EUR_2017
AA	FEV	rs17047317	rs140675097	FALSE	chr2:118853568	Cause of death: emphysema, unspecified	Neale B	UKBB	European	2017	A	G	intron	INSIG2	-0.0778	0.009587	5.637e-16	Neale-B_UKBB_EUR_2017
ALL	FEV	rs112598836	rs559555546	FALSE	chr2:121950211	Cause of death: emphysema, unspecified	Neale B	UKBB	European	2017	A	G	intergenic	AC079988.3	0.05617	0.008214	8.66e-12	Neale-B_UKBB_EUR_2017
EA	FEV	rs143626881	rs557533566	FALSE	chr2:127447528	Cause of death: emphysema, unspecified	Neale B	UKBB	European	2017	C	G	intron	GYPC	0.05733	0.008276	4.63e-12	Neale-B_UKBB_EUR_2017
AA	RATIO	rs116074154	rs535304956	FALSE	chr2:128258009	Cause of death: emphysema, unspecified	Neale B	UKBB	European	2017	A	G	intron	IWS1	0.08479	0.01007	4.51e-17	Neale-B_UKBB_EUR_2017
AA	RATIO	rs373835184	rs558000896	FALSE	chr2:147546230	Cause of death: emphysema, unspecified	Neale B	UKBB	European	2017	C	G	intergenic	RP11-638D14.1	-0.06606	0.008915	1.403e-13	Neale-B_UKBB_EUR_2017
AA	RATIO	rs570998095	rs537648571	FALSE	chr2:152340334	Cause of death: emphysema, unspecified	Neale B	UKBB	European	2017	A	G	downstream	NEB	-0.08665	0.01013	1.429e-17	Neale-B_UKBB_EUR_2017
AA	FEV	rs572356516	rs780123287	FALSE	chr2:156565173	Cause of death: emphysema, unspecified	Neale B	UKBB	European	2017	T	G	intergenic	LINC01876	-0.04981	0.007756	1.425e-10	Neale-B_UKBB_EUR_2017
AA	FVC	rs529629760	rs140889155	FALSE	chr2:161126503	Cause of death: emphysema, unspecified	Neale B	UKBB	European	2017	T	C	downstream	RBMS1	0.06745	0.008959	5.693e-14	Neale-B_UKBB_EUR_2017
ALL	RATIO	rs200170459	rs753160477	FALSE	chr2:164482693	Cause of death: emphysema, unspecified	Neale B	UKBB	European	2017	T	C	intron	FIGN	-0.06576	0.008849	1.19e-13	Neale-B_UKBB_EUR_2017
EA	FEV	rs140216863	rs530449445	FALSE	chr2:165004847	Cause of death: emphysema, unspecified	Neale B	UKBB	European	2017	A	G	intron	AC092684.1	-0.07371	0.009372	4.19e-15	Neale-B_UKBB_EUR_2017
EA	FEV	rs115922984	rs560388381	FALSE	chr2:168221118	Cause of death: emphysema, unspecified	Neale B	UKBB	European	2017	A	G	intron	AC074363.1	0.05576	0.008159	8.84e-12	Neale-B_UKBB_EUR_2017
AA	RATIO	rs187650108	rs560388381	FALSE	chr2:168221118	Cause of death: emphysema, unspecified	Neale B	UKBB	European	2017	A	G	intron	AC074363.1	0.05576	0.008159	8.84e-12	Neale-B_UKBB_EUR_2017
ALL	FEV	rs545844796	rs115554242	FALSE	chr2:179935071	Cause of death: emphysema, unspecified	Neale B	UKBB	European	2017	T	C	intergenic	CCDC141	0.08216	0.009954	1.8e-16	Neale-B_UKBB_EUR_2017
ALL	FVC	rs545844796	rs115554242	FALSE	chr2:179935071	Cause of death: emphysema, unspecified	Neale B	UKBB	European	2017	T	C	intergenic	CCDC141	0.08216	0.009954	1.8e-16	Neale-B_UKBB_EUR_2017
AA	RATIO	rs61302274	rs181164236	FALSE	chr2:192396764	Cause of death: emphysema, unspecified	Neale B	UKBB	European	2017	A	T	intergenic	MYO1B	-0.04147	0.00526	3.601e-15	Neale-B_UKBB_EUR_2017
AA	FVC	rs192874408	rs181746180	FALSE	chr2:203186380	Cause of death: emphysema, unspecified	Neale B	UKBB	European	2017	T	G	intergenic	RN7SL753P	0.05388	0.008077	2.724e-11	Neale-B_UKBB_EUR_2017
AA	FEV	rs139917126	rs539733412	FALSE	chr2:21979649	Cause of death: emphysema, unspecified	Neale B	UKBB	European	2017	T	G	intron	AC067959.1	0.0559	0.008874	3.163e-10	Neale-B_UKBB_EUR_2017
AA	FVC	rs145595493	rs539733412	FALSE	chr2:21979649	Cause of death: emphysema, unspecified	Neale B	UKBB	European	2017	T	G	intron	AC067959.1	0.0559	0.008874	3.163e-10	Neale-B_UKBB_EUR_2017
AA	FEV	rs201269787	rs567918016	FALSE	chr2:220583519	Cause of death: emphysema, unspecified	Neale B	UKBB	European	2017	A	G	intron	AC009502.4	0.03222	0.00447	6.145e-13	Neale-B_UKBB_EUR_2017
AA	FVC	rs201269787	rs567918016	FALSE	chr2:220583519	Cause of death: emphysema, unspecified	Neale B	UKBB	European	2017	A	G	intron	AC009502.4	0.03222	0.00447	6.145e-13	Neale-B_UKBB_EUR_2017
AA	RATIO	rs201269787	rs567918016	FALSE	chr2:220583519	Cause of death: emphysema, unspecified	Neale B	UKBB	European	2017	A	G	intron	AC009502.4	0.03222	0.00447	6.145e-13	Neale-B_UKBB_EUR_2017
AA	FVC	rs13416373	rs570717208	FALSE	chr2:239462013	Cause of death: emphysema, unspecified	Neale B	UKBB	European	2017	A	G	intron	LINC01107	0.03742	0.005135	3.493e-13	Neale-B_UKBB_EUR_2017
ALL	RATIO	rs201901694	rs184476632	FALSE	chr2:240300309	Cause of death: emphysema, unspecified	Neale B	UKBB	European	2017	A	G	intron	HDAC4	0.05883	0.008387	2.5e-12	Neale-B_UKBB_EUR_2017
ALL	FEV	rs561006775	rs185782685	FALSE	chr2:44047984	Cause of death: emphysema, unspecified	Neale B	UKBB	European	2017	A	G	intron	ABCG5	0.06263	0.00867	5.55e-13	Neale-B_UKBB_EUR_2017
AA	FVC	rs561006775	rs185782685	FALSE	chr2:44047984	Cause of death: emphysema, unspecified	Neale B	UKBB	European	2017	A	G	intron	ABCG5	0.06263	0.00867	5.546e-13	Neale-B_UKBB_EUR_2017
AA	FEV	rs561006775	rs185782685	FALSE	chr2:44047984	Cause of death: emphysema, unspecified	Neale B	UKBB	European	2017	A	G	intron	ABCG5	0.06263	0.00867	5.546e-13	Neale-B_UKBB_EUR_2017
AA	RATIO	rs10490245	rs557481958	FALSE	chr2:58483443	Cause of death: emphysema, unspecified	Neale B	UKBB	European	2017	A	G	downstream	EIF3FP3	-0.05314	0.00814	7.096e-11	Neale-B_UKBB_EUR_2017
AA	FEV	rs201642827	rs146536479	FALSE	chr2:60830444	Cause of death: emphysema, unspecified	Neale B	UKBB	European	2017	A	T	intergenic	RN7SL361P	0.07589	0.009539	2.038e-15	Neale-B_UKBB_EUR_2017
AA	FEV	rs72900973	rs185876574	FALSE	chr2:68584891	Cause of death: emphysema, unspecified	Neale B	UKBB	European	2017	T	G	downstream	AC015969.3	0.0639	0.008729	2.707e-13	Neale-B_UKBB_EUR_2017
AA	FVC	rs72900973	rs185876574	FALSE	chr2:68584891	Cause of death: emphysema, unspecified	Neale B	UKBB	European	2017	T	G	downstream	AC015969.3	0.0639	0.008729	2.707e-13	Neale-B_UKBB_EUR_2017
AA	RATIO	rs10204072	rs190483695	FALSE	chr2:72864167	Cause of death: emphysema, unspecified	Neale B	UKBB	European	2017	A	G	intron	EXOC6B	-0.03144	0.004377	7.459e-13	Neale-B_UKBB_EUR_2017
AA	FVC	rs539758955	rs139618714	FALSE	chr2:75792155	Cause of death: emphysema, unspecified	Neale B	UKBB	European	2017	T	C	intron	EVA1A	0.03481	0.00469	1.272e-13	Neale-B_UKBB_EUR_2017
EA	FVC	rs151025924	rs530263429	FALSE	chr2:80634312	Cause of death: emphysema, unspecified	Neale B	UKBB	European	2017	A	G	intron	CTNNA2	-0.0768	0.009564	1.122e-15	Neale-B_UKBB_EUR_2017
AA	RATIO	rs199521958	rs570006112	FALSE	chr2:82208983	Cause of death: emphysema, unspecified	Neale B	UKBB	European	2017	A	G	downstream	AC079896.1	-0.04953	0.007777	2.019e-10	Neale-B_UKBB_EUR_2017
AA	RATIO	rs373563131	rs148250153	FALSE	chr20:10649565	Cause of death: emphysema, unspecified	Neale B	UKBB	European	2017	T	C	intron	JAG1	0.09147	0.01042	2.036e-18	Neale-B_UKBB_EUR_2017
AA	RATIO	rs201023967	rs115844227	FALSE	chr20:17789213	Cause of death: emphysema, unspecified	Neale B	UKBB	European	2017	A	G	intergenic	AL035045.1	0.02748	0.004107	2.366e-11	Neale-B_UKBB_EUR_2017
AA	RATIO	rs141824423	rs567643199	FALSE	chr20:20237682	Cause of death: emphysema, unspecified	Neale B	UKBB	European	2017	A	G	intron	CFAP61	-0.05361	0.008014	2.403e-11	Neale-B_UKBB_EUR_2017
AA	FEV	rs112654834	rs146073973	FALSE	chr20:35793737	Cause of death: emphysema, unspecified	Neale B	UKBB	European	2017	T	G	intron	MROH8	-0.05675	0.009542	2.856e-09	Neale-B_UKBB_EUR_2017
AA	RATIO	rs543319338	rs543129753	FALSE	chr20:40728864	Cause of death: emphysema, unspecified	Neale B	UKBB	European	2017	T	C	intron	PTPRT	0.05331	0.005646	4.754e-21	Neale-B_UKBB_EUR_2017
AA	RATIO	rs543536787	rs4811918	FALSE	chr20:56334704	Cause of death: emphysema, unspecified	Neale B	UKBB	European	2017	T	G	intergenic	NKILA	0.06432	0.008848	3.952e-13	Neale-B_UKBB_EUR_2017
AA	RATIO	rs577618094	rs191527759	FALSE	chr20:58790631	Cause of death: emphysema, unspecified	Neale B	UKBB	European	2017	T	C	intron	MIR646HG	0.05042	0.007765	8.927e-11	Neale-B_UKBB_EUR_2017
AA	FEV	rs577618094	rs191527759	FALSE	chr20:58790631	Cause of death: emphysema, unspecified	Neale B	UKBB	European	2017	T	C	intron	MIR646HG	0.05042	0.007765	8.927e-11	Neale-B_UKBB_EUR_2017
ALL	RATIO	rs76681063	rs193104733	FALSE	chr20:6882781	Cause of death: emphysema, unspecified	Neale B	UKBB	European	2017	T	G	intergenic	snoR26	0.06531	0.009015	4.73e-13	Neale-B_UKBB_EUR_2017
ALL	RATIO	rs74961455	rs146750194	FALSE	chr21:18697956	Cause of death: emphysema, unspecified	Neale B	UKBB	European	2017	C	G	intergenic	AP000457.2	0.05668	0.005835	3.55e-22	Neale-B_UKBB_EUR_2017
AA	FEV	rs575732714	rs191090490	FALSE	chr21:19794999	Cause of death: emphysema, unspecified	Neale B	UKBB	European	2017	A	G	intron	TMPRSS15	0.0666	0.008893	7.723e-14	Neale-B_UKBB_EUR_2017
AA	FEV	rs149820286	rs527725302	FALSE	chr21:20360111	Cause of death: emphysema, unspecified	Neale B	UKBB	European	2017	T	C	intergenic	AL157359.3	0.05276	0.007966	3.751e-11	Neale-B_UKBB_EUR_2017
AA	RATIO	rs201007009	rs535544554	FALSE	chr21:27873598	Cause of death: emphysema, unspecified	Neale B	UKBB	European	2017	A	G	intron	CYYR1	0.05332	0.008007	2.955e-11	Neale-B_UKBB_EUR_2017
AA	FEV	rs199898805	rs144499025	FALSE	chr21:35375126	Cause of death: emphysema, unspecified	Neale B	UKBB	European	2017	A	G	intergenic	LINC00649	0.0475	0.007585	4.009e-10	Neale-B_UKBB_EUR_2017
AA	FEV	rs75115548	rs183739922	FALSE	chr21:43318473	Cause of death: emphysema, unspecified	Neale B	UKBB	European	2017	T	G	intron	C2CD2	-0.0512	0.008443	1.385e-09	Neale-B_UKBB_EUR_2017
AA	RATIO	rs553791356	rs192064489	FALSE	chr21:46106052	Cause of death: emphysema, unspecified	Neale B	UKBB	European	2017	A	C	intron	TSPEAR	0.04982	0.005505	1.779e-19	Neale-B_UKBB_EUR_2017
AA	RATIO	rs28613854	rs145065285	FALSE	chr22:32970245	Cause of death: emphysema, unspecified	Neale B	UKBB	European	2017	T	C	intron	SYN3	0.03922	0.004084	1.043e-21	Neale-B_UKBB_EUR_2017
AA	FEV	rs75267345	rs191920767	FALSE	chr22:39419909	Cause of death: emphysema, unspecified	Neale B	UKBB	European	2017	A	G	intron	APOBEC3D	0.151	0.009452	1.559e-56	Neale-B_UKBB_EUR_2017
AA	FVC	rs550254690	rs562314542	FALSE	chr22:42372612	Cause of death: emphysema, unspecified	Neale B	UKBB	European	2017	T	C	intron	2023-09-03	0.03639	0.005616	9.775e-11	Neale-B_UKBB_EUR_2017
AA	FEV	rs550254690	rs562314542	FALSE	chr22:42372612	Cause of death: emphysema, unspecified	Neale B	UKBB	European	2017	T	C	intron	2023-09-03	0.03639	0.005616	9.775e-11	Neale-B_UKBB_EUR_2017
AA	RATIO	rs61250960	rs760818303	FALSE	chr22:44438434	Cause of death: emphysema, unspecified	Neale B	UKBB	European	2017	T	C	intron	PARVB	0.06218	0.008618	5.879e-13	Neale-B_UKBB_EUR_2017
AA	FEV	rs4253665	rs193013349	FALSE	chr22:46353495	Cause of death: emphysema, unspecified	Neale B	UKBB	European	2017	A	G	intron	WNT7B	0.04122	0.004088	9.369e-24	Neale-B_UKBB_EUR_2017
AA	RATIO	rs148758689	rs763750033	FALSE	chr22:48065282	Cause of death: emphysema, unspecified	Neale B	UKBB	European	2017	A	C	intron	RP11-191L9.4	-0.07638	0.009832	9.009e-15	Neale-B_UKBB_EUR_2017
AA	FEV	rs76082528	rs763750033	FALSE	chr22:48065282	Cause of death: emphysema, unspecified	Neale B	UKBB	European	2017	A	C	intron	RP11-191L9.4	-0.07638	0.009832	9.009e-15	Neale-B_UKBB_EUR_2017
AA	FVC	rs142703236	rs576451438	FALSE	chr22:50742712	Cause of death: emphysema, unspecified	Neale B	UKBB	European	2017	T	C	intron	PLXNB2	-0.1172	0.0123	2.136e-21	Neale-B_UKBB_EUR_2017
AA	RATIO	rs116075063	rs190599579	FALSE	chr3:102738739	Cause of death: emphysema, unspecified	Neale B	UKBB	European	2017	C	G	intergenic	RNU1-43P	0.06551	0.008858	1.551e-13	Neale-B_UKBB_EUR_2017
AA	FEV	rs555325577	rs145418318	FALSE	chr3:104032867	Cause of death: emphysema, unspecified	Neale B	UKBB	European	2017	A	C	intergenic	RP11-281P11.1	0.08466	0.007051	6.578e-33	Neale-B_UKBB_EUR_2017
AA	FVC	rs555325577	rs145418318	FALSE	chr3:104032867	Cause of death: emphysema, unspecified	Neale B	UKBB	European	2017	A	C	intergenic	RP11-281P11.1	0.08466	0.007051	6.578e-33	Neale-B_UKBB_EUR_2017
AA	RATIO	rs547073591	rs751952483	FALSE	chr3:105518566	Cause of death: emphysema, unspecified	Neale B	UKBB	European	2017	A	G	intron	CBLB	-0.07531	0.0108	3.401e-12	Neale-B_UKBB_EUR_2017
AA	RATIO	rs574543239	rs369268196	FALSE	chr3:117627275	Cause of death: emphysema, unspecified	Neale B	UKBB	European	2017	T	C	intron	RP11-384F7.2	0.1406	0.01284	1.049e-27	Neale-B_UKBB_EUR_2017
AA	FVC	rs574543239	rs369268196	FALSE	chr3:117627275	Cause of death: emphysema, unspecified	Neale B	UKBB	European	2017	T	C	intron	RP11-384F7.2	0.1406	0.01284	1.049e-27	Neale-B_UKBB_EUR_2017
AA	FVC	rs370728663	rs114954414	FALSE	chr3:119322917	Cause of death: emphysema, unspecified	Neale B	UKBB	European	2017	T	C	intron	PLA1A	-0.09804	0.01081	1.504e-19	Neale-B_UKBB_EUR_2017
AA	RATIO	rs370728663	rs114954414	FALSE	chr3:119322917	Cause of death: emphysema, unspecified	Neale B	UKBB	European	2017	T	C	intron	PLA1A	-0.09804	0.01081	1.504e-19	Neale-B_UKBB_EUR_2017
AA	RATIO	rs59676831	rs530772969	FALSE	chr3:132683950	Cause of death: emphysema, unspecified	Neale B	UKBB	European	2017	A	C	intergenic	RP11-469L4.1	-0.04267	0.006787	3.414e-10	Neale-B_UKBB_EUR_2017
AA	FVC	rs59676831	rs530772969	FALSE	chr3:132683950	Cause of death: emphysema, unspecified	Neale B	UKBB	European	2017	A	C	intergenic	RP11-469L4.1	-0.04267	0.006787	3.414e-10	Neale-B_UKBB_EUR_2017
AA	RATIO	rs144006664	rs191648102	FALSE	chr3:134575606	Cause of death: emphysema, unspecified	Neale B	UKBB	European	2017	A	G	intron	EPHB1	-0.102	0.01098	2.071e-20	Neale-B_UKBB_EUR_2017
AA	FEV	rs560127133	rs550631310	FALSE	chr3:143711126	Cause of death: emphysema, unspecified	Neale B	UKBB	European	2017	T	C	3_prime_UTR	C3orf58	-0.0962	0.01069	2.868e-19	Neale-B_UKBB_EUR_2017
AA	RATIO	rs562348111	rs528793107	FALSE	chr3:154469846	Cause of death: emphysema, unspecified	Neale B	UKBB	European	2017	A	C	intergenic	RPL9P15	0.07057	0.009199	1.904e-14	Neale-B_UKBB_EUR_2017
ALL	RATIO	rs73875952	rs565237615	FALSE	chr3:162043090	Cause of death: emphysema, unspecified	Neale B	UKBB	European	2017	A	G	intergenic	TOMM22P6	-0.06834	0.009131	7.98e-14	Neale-B_UKBB_EUR_2017
AA	RATIO	rs559404762	rs565237615	FALSE	chr3:162043090	Cause of death: emphysema, unspecified	Neale B	UKBB	European	2017	A	G	intergenic	TOMM22P6	-0.06834	0.009131	7.984e-14	Neale-B_UKBB_EUR_2017
AA	RATIO	rs573063833	rs146332873	FALSE	chr3:174164367	Cause of death: emphysema, unspecified	Neale B	UKBB	European	2017	A	G	intron	NAALADL2	0.08824	0.01024	8.375e-18	Neale-B_UKBB_EUR_2017
AA	RATIO	rs371377078	rs146532991	FALSE	chr3:179800769	Cause of death: emphysema, unspecified	Neale B	UKBB	European	2017	T	C	intergenic	PEX5L	0.04857	0.007648	2.261e-10	Neale-B_UKBB_EUR_2017
AA	FVC	rs551850861	rs141657970	FALSE	chr3:182651905	Cause of death: emphysema, unspecified	Neale B	UKBB	European	2017	T	G	downstream	DCUN1D1	-0.05199	0.00786	3.968e-11	Neale-B_UKBB_EUR_2017
AA	FEV	rs78405770	rs182980132	FALSE	chr3:187681541	Cause of death: emphysema, unspecified	Neale B	UKBB	European	2017	A	T	intron	LINC01991	0.06536	0.008844	1.623e-13	Neale-B_UKBB_EUR_2017
AA	FEV	rs142295790	rs147986203	FALSE	chr3:188503545	Cause of death: emphysema, unspecified	Neale B	UKBB	European	2017	A	C	intron	LPP	-0.02469	0.003193	1.194e-14	Neale-B_UKBB_EUR_2017
EA	FEV	rs61751589	rs571274028	FALSE	chr3:18953581	Cause of death: emphysema, unspecified	Neale B	UKBB	European	2017	A	G	intron	SATB1-AS1	-0.08377	0.009984	5.714e-17	Neale-B_UKBB_EUR_2017
AA	RATIO	rs199904270	rs537558180	FALSE	chr3:195648738	Cause of death: emphysema, unspecified	Neale B	UKBB	European	2017	T	C	upstream	RN7SL773P	0.0327	0.004574	9.526e-13	Neale-B_UKBB_EUR_2017
ALL	FVC	rs139399765	rs542343269	FALSE	chr3:21256630	Cause of death: emphysema, unspecified	Neale B	UKBB	European	2017	T	C	intron	RP11-901H12.1	0.04401	0.005135	1.23e-17	Neale-B_UKBB_EUR_2017
EA	FEV	rs183190848	rs542343269	FALSE	chr3:21256630	Cause of death: emphysema, unspecified	Neale B	UKBB	European	2017	T	C	intron	RP11-901H12.1	0.04401	0.005135	1.234e-17	Neale-B_UKBB_EUR_2017
AA	RATIO	rs139399765	rs542343269	FALSE	chr3:21256630	Cause of death: emphysema, unspecified	Neale B	UKBB	European	2017	T	C	intron	RP11-901H12.1	0.04401	0.005135	1.234e-17	Neale-B_UKBB_EUR_2017
AA	FVC	rs139399765	rs542343269	FALSE	chr3:21256630	Cause of death: emphysema, unspecified	Neale B	UKBB	European	2017	T	C	intron	RP11-901H12.1	0.04401	0.005135	1.234e-17	Neale-B_UKBB_EUR_2017
AA	FEV	rs55700075	rs553612274	FALSE	chr3:21372135	Cause of death: emphysema, unspecified	Neale B	UKBB	European	2017	A	G	intergenic	AC104183.1	0.04534	0.005364	3.356e-17	Neale-B_UKBB_EUR_2017
AA	FVC	rs142276446	rs561699012	FALSE	chr3:30050324	Cause of death: emphysema, unspecified	Neale B	UKBB	European	2017	T	C	3_prime_UTR	RBMS3	-0.09563	0.01062	2.75e-19	Neale-B_UKBB_EUR_2017
AA	RATIO	rs148757682	rs116186444	FALSE	chr3:35487097	Cause of death: emphysema, unspecified	Neale B	UKBB	European	2017	A	G	intergenic	RNU6-243P	0.0455	0.007395	8.037e-10	Neale-B_UKBB_EUR_2017
AA	FVC	rs9838003	rs186001967	FALSE	chr3:38744562	Cause of death: emphysema, unspecified	Neale B	UKBB	European	2017	T	G	intron	SCN10A	0.1295	0.009515	1.029e-41	Neale-B_UKBB_EUR_2017
EA	FEV	rs55660515	rs570349065	FALSE	chr3:50110464	Cause of death: emphysema, unspecified	Neale B	UKBB	European	2017	T	C	intron	RBM6	-0.06015	0.008508	1.688e-12	Neale-B_UKBB_EUR_2017
AA	RATIO	rs138441009	rs564653485	FALSE	chr3:65853233	Cause of death: emphysema, unspecified	Neale B	UKBB	European	2017	C	G	intron	MAGI1	0.06825	0.009026	4.441e-14	Neale-B_UKBB_EUR_2017
AA	FVC	rs34389197	rs74954643	FALSE	chr3:66892315	Cause of death: emphysema, unspecified	Neale B	UKBB	European	2017	T	C	intergenic	KBTBD8	0.06755	0.008654	6.689e-15	Neale-B_UKBB_EUR_2017
ALL	RATIO	rs12493584	rs115591851	FALSE	chr3:74152522	Cause of death: emphysema, unspecified	Neale B	UKBB	European	2017	A	G	non_coding_transcript_exon	RP11-781E19.1	0.06077	0.008496	9.28e-13	Neale-B_UKBB_EUR_2017
AA	RATIO	rs529171278	rs189246404	FALSE	chr3:78597233	Cause of death: emphysema, unspecified	Neale B	UKBB	European	2017	T	C	intergenic	MRPS17P3	0.09476	0.01224	1.102e-14	Neale-B_UKBB_EUR_2017
ALL	RATIO	rs149963074	rs538991818	FALSE	chr3:99717708	Cause of death: emphysema, unspecified	Neale B	UKBB	European	2017	T	C	intron	FILIP1L	0.1023	0.007729	1.42e-39	Neale-B_UKBB_EUR_2017
AA	FEV	rs184585547	rs538991818	FALSE	chr3:99717708	Cause of death: emphysema, unspecified	Neale B	UKBB	European	2017	T	C	intron	FILIP1L	0.1023	0.007729	1.424e-39	Neale-B_UKBB_EUR_2017
ALL	FEV	rs535134972	rs138165944	FALSE	chr4:109038468	Cause of death: emphysema, unspecified	Neale B	UKBB	European	2017	A	G	intron	LEF1	0.05236	0.007919	4.05e-11	Neale-B_UKBB_EUR_2017
AA	FVC	rs138546049	rs558570621	FALSE	chr4:115714021	Cause of death: emphysema, unspecified	Neale B	UKBB	European	2017	A	G	intergenic	RN7SL808P	-0.06562	0.008848	1.339e-13	Neale-B_UKBB_EUR_2017
AA	FEV	rs138546049	rs558570621	FALSE	chr4:115714021	Cause of death: emphysema, unspecified	Neale B	UKBB	European	2017	A	G	intergenic	RN7SL808P	-0.06562	0.008848	1.339e-13	Neale-B_UKBB_EUR_2017
AA	FVC	rs75269797	rs150932437	FALSE	chr4:123241052	Cause of death: emphysema, unspecified	Neale B	UKBB	European	2017	C	G	intron	KIAA1109	-0.04016	0.006973	8.745e-09	Neale-B_UKBB_EUR_2017
AA	FVC	rs560663219	rs549162804	FALSE	chr4:12644913	Cause of death: emphysema, unspecified	Neale B	UKBB	European	2017	T	C	upstream	RP11-352E6.2	0.1356	0.01268	1.655e-26	Neale-B_UKBB_EUR_2017
AA	RATIO	rs369095991	rs192304387	FALSE	chr4:134584576	Cause of death: emphysema, unspecified	Neale B	UKBB	European	2017	T	C	intergenic	RP11-285A15.1	0.08134	0.00984	1.617e-16	Neale-B_UKBB_EUR_2017
AA	FVC	rs552356110	rs771358308	FALSE	chr4:137258324	Cause of death: emphysema, unspecified	Neale B	UKBB	European	2017	C	G	intron	RP11-775H9.2	0.06936	0.009519	3.499e-13	Neale-B_UKBB_EUR_2017
AA	FEV	rs552356110	rs771358308	FALSE	chr4:137258324	Cause of death: emphysema, unspecified	Neale B	UKBB	European	2017	C	G	intron	RP11-775H9.2	0.06936	0.009519	3.499e-13	Neale-B_UKBB_EUR_2017
AA	RATIO	rs6814777	rs142240692	FALSE	chr4:143730093	Cause of death: emphysema, unspecified	Neale B	UKBB	European	2017	A	G	intron	INPP4B	-0.08813	0.01024	8.792e-18	Neale-B_UKBB_EUR_2017
AA	RATIO	rs182558371	rs772568436	FALSE	chr4:144541323	Cause of death: emphysema, unspecified	Neale B	UKBB	European	2017	A	G	intron	FREM3	0.07204	0.009267	8.646e-15	Neale-B_UKBB_EUR_2017
AA	FEV	rs557998134	rs572613096	FALSE	chr4:14934546	Cause of death: emphysema, unspecified	Neale B	UKBB	European	2017	A	G	intron	CPEB2-AS1	-0.08225	0.009892	1.076e-16	Neale-B_UKBB_EUR_2017
AA	FEV	rs541700510	rs576221269	FALSE	chr4:150472343	Cause of death: emphysema, unspecified	Neale B	UKBB	European	2017	T	C	intron	RP11-526A4.1	0.04622	0.007472	6.505e-10	Neale-B_UKBB_EUR_2017
AA	RATIO	rs34278742	rs181819752	FALSE	chr4:169850159	Cause of death: emphysema, unspecified	Neale B	UKBB	European	2017	T	G	downstream	PALLD	0.03467	0.004624	7.198e-14	Neale-B_UKBB_EUR_2017
AA	RATIO	rs71244912	rs570419765	FALSE	chr4:172627289	Cause of death: emphysema, unspecified	Neale B	UKBB	European	2017	T	C	intergenic	LINC02174	0.05039	0.007781	1.003e-10	Neale-B_UKBB_EUR_2017
AA	RATIO	rs199738380	rs571142143	FALSE	chr4:183419571	Cause of death: emphysema, unspecified	Neale B	UKBB	European	2017	A	G	intron	TENM3	-0.07224	0.009284	8.142e-15	Neale-B_UKBB_EUR_2017
AA	RATIO	rs150776262	rs181514260	FALSE	chr4:22087729	Cause of death: emphysema, unspecified	Neale B	UKBB	European	2017	T	G	intron	RP11-17E2.2	0.06141	0.00858	8.936e-13	Neale-B_UKBB_EUR_2017
AA	FEV	rs76376709	rs148499665	FALSE	chr4:27110292	Cause of death: emphysema, unspecified	Neale B	UKBB	European	2017	A	G	intergenic	RP11-415C15.1	-0.04588	0.007471	8.602e-10	Neale-B_UKBB_EUR_2017
AA	FEV	rs138466060	rs545293479	FALSE	chr4:30444135	Cause of death: emphysema, unspecified	Neale B	UKBB	European	2017	T	C	intergenic	PCDH7	0.07167	0.009284	1.312e-14	Neale-B_UKBB_EUR_2017
AA	RATIO	rs138466060	rs545293479	FALSE	chr4:30444135	Cause of death: emphysema, unspecified	Neale B	UKBB	European	2017	T	C	intergenic	PCDH7	0.07167	0.009284	1.312e-14	Neale-B_UKBB_EUR_2017
AA	RATIO	rs562151542	rs181749288	FALSE	chr4:53798318	Cause of death: emphysema, unspecified	Neale B	UKBB	European	2017	A	G	intron	SCFD2	-0.05703	0.008281	6.136e-12	Neale-B_UKBB_EUR_2017
AA	FVC	rs73795137	rs139621537	FALSE	chr4:6078390	Cause of death: emphysema, unspecified	Neale B	UKBB	European	2017	T	G	intron	JAKMIP1	-0.05536	0.007242	2.364e-14	Neale-B_UKBB_EUR_2017
ALL	FEV	rs111351387	rs115144784	FALSE	chr4:72964904	Cause of death: emphysema, unspecified	Neale B	UKBB	European	2017	A	T	intron	NPFFR2	0.04279	0.007183	2.67e-09	Neale-B_UKBB_EUR_2017
AA	FEV	rs111351387	rs115144784	FALSE	chr4:72964904	Cause of death: emphysema, unspecified	Neale B	UKBB	European	2017	A	T	intron	NPFFR2	0.04279	0.007183	2.672e-09	Neale-B_UKBB_EUR_2017
AA	FVC	rs111351387	rs115144784	FALSE	chr4:72964904	Cause of death: emphysema, unspecified	Neale B	UKBB	European	2017	A	T	intron	NPFFR2	0.04279	0.007183	2.672e-09	Neale-B_UKBB_EUR_2017
AA	RATIO	rs4252807	rs144631318	FALSE	chr4:77845105	Cause of death: emphysema, unspecified	Neale B	UKBB	European	2017	T	C	intergenic	2023-09-11	-0.06451	0.008742	1.767e-13	Neale-B_UKBB_EUR_2017
AA	FVC	rs541613145	rs184624368	FALSE	chr4:84577709	Cause of death: emphysema, unspecified	Neale B	UKBB	European	2017	T	C	intergenic	RP11-767N15.1	0.05743	0.008293	4.735e-12	Neale-B_UKBB_EUR_2017
AA	FEV	rs541613145	rs184624368	FALSE	chr4:84577709	Cause of death: emphysema, unspecified	Neale B	UKBB	European	2017	T	C	intergenic	RP11-767N15.1	0.05743	0.008293	4.735e-12	Neale-B_UKBB_EUR_2017
AA	FVC	rs32137	rs181029275	FALSE	chr5:11636603	Cause of death: emphysema, unspecified	Neale B	UKBB	European	2017	A	G	intron	CTNND2	0.06335	0.008803	6.788e-13	Neale-B_UKBB_EUR_2017
AA	FVC	rs531825906	rs79056969	FALSE	chr5:117160235	Cause of death: emphysema, unspecified	Neale B	UKBB	European	2017	A	G	intergenic	RPL7L1P4	0.05885	0.008394	2.565e-12	Neale-B_UKBB_EUR_2017
AA	RATIO	rs17151153	rs186248347	FALSE	chr5:123587927	Cause of death: emphysema, unspecified	Neale B	UKBB	European	2017	A	G	intron	LINC01170	0.07018	0.009573	2.511e-13	Neale-B_UKBB_EUR_2017
EA	RATIO	rs115062513	rs560153283	FALSE	chr5:127473802	Cause of death: emphysema, unspecified	Neale B	UKBB	European	2017	A	T	intron	SLC12A2	0.05383	0.008051	2.455e-11	Neale-B_UKBB_EUR_2017
EA	FEV	rs187874493	rs143586797	FALSE	chr5:129614756	Cause of death: emphysema, unspecified	Neale B	UKBB	European	2017	T	C	upstream	AC004769.1	0.05297	0.007986	3.512e-11	Neale-B_UKBB_EUR_2017
ALL	FEV	rs114094867	rs149702909	FALSE	chr5:13255229	Cause of death: emphysema, unspecified	Neale B	UKBB	European	2017	C	G	upstream	RPS23P5	0.06315	0.00644	1.45e-22	Neale-B_UKBB_EUR_2017
AA	FEV	rs368967832	rs190455300	FALSE	chr5:135203489	Cause of death: emphysema, unspecified	Neale B	UKBB	European	2017	A	G	intron	SLC25A48	-0.07205	0.009237	6.992e-15	Neale-B_UKBB_EUR_2017
AA	RATIO	rs552397783	rs184998405	FALSE	chr5:143049040	Cause of death: emphysema, unspecified	Neale B	UKBB	European	2017	T	C	non_coding_transcript_exon	CTB-57H20.1	0.04374	0.007291	2.072e-09	Neale-B_UKBB_EUR_2017
AA	RATIO	rs540116913	rs77601542	FALSE	chr5:143504543	Cause of death: emphysema, unspecified	Neale B	UKBB	European	2017	T	C	intergenic	RN7SL87P	0.04678	0.007532	5.552e-10	Neale-B_UKBB_EUR_2017
AA	RATIO	rs568194188	rs534434873	FALSE	chr5:151158211	Cause of death: emphysema, unspecified	Neale B	UKBB	European	2017	T	C	intron	G3BP1	0.06618	0.008898	1.131e-13	Neale-B_UKBB_EUR_2017
AA	RATIO	rs372313777	rs185744776	FALSE	chr5:173547439	Cause of death: emphysema, unspecified	Neale B	UKBB	European	2017	T	C	intron	HMP19	-0.04654	0.004985	1.286e-20	Neale-B_UKBB_EUR_2017
AA	FEV	rs572805660	rs62402564	FALSE	chr5:176027204	Cause of death: emphysema, unspecified	Neale B	UKBB	European	2017	T	C	intron	GPRIN1	0.06619	0.008904	1.17e-13	Neale-B_UKBB_EUR_2017
AA	FVC	rs572805660	rs62402564	FALSE	chr5:176027204	Cause of death: emphysema, unspecified	Neale B	UKBB	European	2017	T	C	intron	GPRIN1	0.06619	0.008904	1.17e-13	Neale-B_UKBB_EUR_2017
AA	RATIO	rs191577955	rs568167292	FALSE	chr5:19032105	Cause of death: emphysema, unspecified	Neale B	UKBB	European	2017	T	C	intron	RP11-124N3.3	-0.05327	0.008063	4.177e-11	Neale-B_UKBB_EUR_2017
ALL	RATIO	rs77124964	rs191353957	FALSE	chr5:25350876	Cause of death: emphysema, unspecified	Neale B	UKBB	European	2017	A	C	downstream	RP11-184E9.3	-0.04308	0.007232	2.68e-09	Neale-B_UKBB_EUR_2017
AA	RATIO	rs576329035	rs566000347	FALSE	chr5:2601704	Cause of death: emphysema, unspecified	Neale B	UKBB	European	2017	T	C	intergenic	LSINCT5	0.05371	0.008203	6.234e-11	Neale-B_UKBB_EUR_2017
AA	FVC	rs369887572	rs187453219	FALSE	chr5:34460470	Cause of death: emphysema, unspecified	Neale B	UKBB	European	2017	T	C	intergenic	RP11-1325J9.1	0.0575	0.008568	2.076e-11	Neale-B_UKBB_EUR_2017
AA	RATIO	rs34689507	rs543938748	FALSE	chr5:54138641	Cause of death: emphysema, unspecified	Neale B	UKBB	European	2017	A	G	intron	AC112198.1	0.07523	0.009815	2.013e-14	Neale-B_UKBB_EUR_2017
AA	FVC	rs547209030	rs530056405	FALSE	chr5:59103890	Cause of death: emphysema, unspecified	Neale B	UKBB	European	2017	A	G	intron	PDE4D	0.06292	0.008667	4.265e-13	Neale-B_UKBB_EUR_2017
AA	FEV	rs547209030	rs530056405	FALSE	chr5:59103890	Cause of death: emphysema, unspecified	Neale B	UKBB	European	2017	A	G	intron	PDE4D	0.06292	0.008667	4.265e-13	Neale-B_UKBB_EUR_2017
AA	FEV	rs373255037	rs771256964	FALSE	chr5:83751415	Cause of death: emphysema, unspecified	Neale B	UKBB	European	2017	T	C	intron	CTD-2269F5.1	-0.05626	0.008225	8.541e-12	Neale-B_UKBB_EUR_2017
AA	FEV	rs147876914	rs186530486	FALSE	chr5:97266027	Cause of death: emphysema, unspecified	Neale B	UKBB	European	2017	A	C	intergenic	RP11-455B3.1	-0.05643	0.005796	2.823e-22	Neale-B_UKBB_EUR_2017
AA	RATIO	rs147876914	rs186530486	FALSE	chr5:97266027	Cause of death: emphysema, unspecified	Neale B	UKBB	European	2017	A	C	intergenic	RP11-455B3.1	-0.05643	0.005796	2.823e-22	Neale-B_UKBB_EUR_2017
ALL	RATIO	rs1205715	rs566720294	FALSE	chr5:9735894	Cause of death: emphysema, unspecified	Neale B	UKBB	European	2017	A	C	intron	LINC02112	0.08735	0.01018	1.15e-17	Neale-B_UKBB_EUR_2017
AA	FVC	rs73777553	rs138569405	FALSE	chr5:99747069	Cause of death: emphysema, unspecified	Neale B	UKBB	European	2017	T	C	downstream	RP11-346J10.1	-0.04823	0.007627	2.704e-10	Neale-B_UKBB_EUR_2017
ALL	RATIO	rs572153283	rs534682766	FALSE	chr6:102555909	Cause of death: emphysema, unspecified	Neale B	UKBB	European	2017	C	G	intergenic	AP002530.2	-0.05393	0.008028	1.98e-11	Neale-B_UKBB_EUR_2017
AA	FEV	rs57770734	rs542800800	FALSE	chr6:106744444	Cause of death: emphysema, unspecified	Neale B	UKBB	European	2017	C	G	intron	ATG5	0.04217	0.005153	3.19e-16	Neale-B_UKBB_EUR_2017
AA	FEV	rs3215022	rs11757442	FALSE	chr6:129825953	Cause of death: emphysema, unspecified	Neale B	UKBB	European	2017	C	G	intron	LAMA2	0.03631	0.004696	1.207e-14	Neale-B_UKBB_EUR_2017
AA	RATIO	rs111880559	rs11757442	FALSE	chr6:129825953	Cause of death: emphysema, unspecified	Neale B	UKBB	European	2017	C	G	intron	LAMA2	0.03631	0.004696	1.207e-14	Neale-B_UKBB_EUR_2017
AA	FEV	rs111880559	rs11757442	FALSE	chr6:129825953	Cause of death: emphysema, unspecified	Neale B	UKBB	European	2017	C	G	intron	LAMA2	0.03631	0.004696	1.207e-14	Neale-B_UKBB_EUR_2017
AA	FEV	rs78109060	rs9348297	FALSE	chr6:170543142	Cause of death: emphysema, unspecified	Neale B	UKBB	European	2017	A	C	intergenic	RP5-1086L22.1	-0.0454	0.005712	2.167e-15	Neale-B_UKBB_EUR_2017
AA	RATIO	rs529615148	rs138618587	FALSE	chr6:1788756	Cause of death: emphysema, unspecified	Neale B	UKBB	European	2017	T	C	intron	GMDS	-0.06218	0.008769	1.454e-12	Neale-B_UKBB_EUR_2017
AA	FEV	rs77365358	rs541607892	FALSE	chr6:21567977	Cause of death: emphysema, unspecified	Neale B	UKBB	European	2017	A	G	intron	RP11-204E9.3	0.04371	0.007254	1.762e-09	Neale-B_UKBB_EUR_2017
ALL	FEV	rs75845847	rs746864140	FALSE	chr6:24631967	Cause of death: emphysema, unspecified	Neale B	UKBB	European	2017	A	C	intron	KIAA0319	-0.08352	0.009957	5.82e-17	Neale-B_UKBB_EUR_2017
AA	FEV	rs7761337	rs556566331	FALSE	chr6:3514301	Cause of death: emphysema, unspecified	Neale B	UKBB	European	2017	A	T	intergenic	SLC22A23	0.09022	0.007305	1.032e-34	Neale-B_UKBB_EUR_2017
ALL	FEV	rs11403813	rs563919335	FALSE	chr6:35566192	Cause of death: emphysema, unspecified	Neale B	UKBB	European	2017	T	G	intron	FKBP5	0.1033	0.008458	5.86e-34	Neale-B_UKBB_EUR_2017
ALL	FVC	rs11403813	rs563919335	FALSE	chr6:35566192	Cause of death: emphysema, unspecified	Neale B	UKBB	European	2017	T	G	intron	FKBP5	0.1033	0.008458	5.86e-34	Neale-B_UKBB_EUR_2017
ALL	FVC	rs73732339	rs187956873	FALSE	chr6:40290035	Cause of death: emphysema, unspecified	Neale B	UKBB	European	2017	A	G	intergenic	TDRG1	-0.08451	0.01001	3.72e-17	Neale-B_UKBB_EUR_2017
AA	RATIO	rs546251248	rs573808112	FALSE	chr6:44877928	Cause of death: emphysema, unspecified	Neale B	UKBB	European	2017	A	C	intron	SUPT3H	0.08256	0.00991	9.411e-17	Neale-B_UKBB_EUR_2017
AA	RATIO	rs547392949	6:48339064_G_A	FALSE	chr6:48339064	Cause of death: emphysema, unspecified	Neale B	UKBB	European	2017	A	G	intergenic	RBMXP1	0.05323	0.007974	2.64e-11	Neale-B_UKBB_EUR_2017
ALL	FEV	rs559126463	rs548286865	FALSE	chr6:55807861	Cause of death: emphysema, unspecified	Neale B	UKBB	European	2017	A	G	upstream	NPM1P36	-0.0587	0.008378	2.65e-12	Neale-B_UKBB_EUR_2017
AA	RATIO	rs559126463	rs548286865	FALSE	chr6:55807861	Cause of death: emphysema, unspecified	Neale B	UKBB	European	2017	A	G	upstream	NPM1P36	-0.0587	0.008378	2.653e-12	Neale-B_UKBB_EUR_2017
AA	FEV	rs559126463	rs548286865	FALSE	chr6:55807861	Cause of death: emphysema, unspecified	Neale B	UKBB	European	2017	A	G	upstream	NPM1P36	-0.0587	0.008378	2.653e-12	Neale-B_UKBB_EUR_2017
AA	FEV	rs540182467	rs778592059	FALSE	chr6:62589604	Cause of death: emphysema, unspecified	Neale B	UKBB	European	2017	T	G	intron	KHDRBS2	-0.08399	0.01001	5.878e-17	Neale-B_UKBB_EUR_2017
AA	RATIO	rs202247066	rs567632464	FALSE	chr6:92988174	Cause of death: emphysema, unspecified	Neale B	UKBB	European	2017	A	C	intergenic	RP1-149C7.1	0.03668	0.004719	8.724e-15	Neale-B_UKBB_EUR_2017
AA	FEV	rs149864635	rs187703899	FALSE	chr6:96928140	Cause of death: emphysema, unspecified	Neale B	UKBB	European	2017	A	G	intron	UFL1-AS1	-0.06613	0.008889	1.116e-13	Neale-B_UKBB_EUR_2017
AA	RATIO	rs138137015	rs544241658	FALSE	chr7:108556422	Cause of death: emphysema, unspecified	Neale B	UKBB	European	2017	T	C	intron	AC004014.3	-0.05555	0.008189	1.257e-11	Neale-B_UKBB_EUR_2017
AA	RATIO	rs550381110	rs530886238	FALSE	chr7:122185307	Cause of death: emphysema, unspecified	Neale B	UKBB	European	2017	T	C	intron	CADPS2	0.06032	0.008495	1.345e-12	Neale-B_UKBB_EUR_2017
AA	FEV	rs143624225	rs536462491	FALSE	chr7:13285095	Cause of death: emphysema, unspecified	Neale B	UKBB	European	2017	A	T	intron	AC011288.2	0.05368	0.008153	4.877e-11	Neale-B_UKBB_EUR_2017
ALL	FVC	rs370750772	rs113983672	FALSE	chr7:137902179	Cause of death: emphysema, unspecified	Neale B	UKBB	European	2017	A	G	intergenic	SNORA51	-0.1044	0.007806	2.3e-40	Neale-B_UKBB_EUR_2017
AA	RATIO	rs545279086	rs186556696	FALSE	chr7:147466002	Cause of death: emphysema, unspecified	Neale B	UKBB	European	2017	T	C	intron	CNTNAP2	0.0466	0.005496	2.709e-17	Neale-B_UKBB_EUR_2017
AA	FVC	rs114864927	rs189796420	FALSE	chr7:151483416	Cause of death: emphysema, unspecified	Neale B	UKBB	European	2017	A	G	intron	PRKAG2	0.04807	0.007656	3.601e-10	Neale-B_UKBB_EUR_2017
AA	RATIO	rs575446155	rs570296892	FALSE	chr7:15169679	Cause of death: emphysema, unspecified	Neale B	UKBB	European	2017	T	C	intergenic	AC006458.3	0.07883	0.009713	5.599e-16	Neale-B_UKBB_EUR_2017
AA	RATIO	rs55915437	rs545185319	FALSE	chr7:157148249	Cause of death: emphysema, unspecified	Neale B	UKBB	European	2017	A	G	intron	DNAJB6	-0.04024	0.005412	1.164e-13	Neale-B_UKBB_EUR_2017
AA	RATIO	rs80059393	rs556552935	FALSE	chr7:25011719	Cause of death: emphysema, unspecified	Neale B	UKBB	European	2017	A	G	intron	OSBPL3	0.0956	0.01064	3.326e-19	Neale-B_UKBB_EUR_2017
EA	RATIO	rs1420157	rs147877238	FALSE	chr7:33538484	Cause of death: emphysema, unspecified	Neale B	UKBB	European	2017	A	G	intron	BBS9	-0.04257	0.005455	6.752e-15	Neale-B_UKBB_EUR_2017
AA	FEV	rs570898349	rs565412046	FALSE	chr7:47725468	Cause of death: emphysema, unspecified	Neale B	UKBB	European	2017	T	C	intergenic	HUS1	0.0696	0.009099	2.261e-14	Neale-B_UKBB_EUR_2017
AA	RATIO	rs145358292	rs565412046	FALSE	chr7:47725468	Cause of death: emphysema, unspecified	Neale B	UKBB	European	2017	T	C	intergenic	HUS1	0.0696	0.009099	2.261e-14	Neale-B_UKBB_EUR_2017
AA	RATIO	rs147538444	rs144563197	FALSE	chr7:52855848	Cause of death: emphysema, unspecified	Neale B	UKBB	European	2017	T	C	intergenic	SGO1P2	0.04691	0.005568	4.317e-17	Neale-B_UKBB_EUR_2017
EA	FEV	rs113816940	rs183931849	FALSE	chr7:56120541	Cause of death: emphysema, unspecified	Neale B	UKBB	European	2017	T	C	intron	CCT6A	0.04033	0.004962	5.04e-16	Neale-B_UKBB_EUR_2017
AA	RATIO	rs149684930	rs552010295	FALSE	chr7:66873214	Cause of death: emphysema, unspecified	Neale B	UKBB	European	2017	C	G	intergenic	AC006480.1	-0.08627	0.01012	1.877e-17	Neale-B_UKBB_EUR_2017
AA	FEV	rs140648793	rs189125713	FALSE	chr7:67466310	Cause of death: emphysema, unspecified	Neale B	UKBB	European	2017	A	G	intergenic	RP11-358M3.1	0.07057	0.009192	1.824e-14	Neale-B_UKBB_EUR_2017
AA	FEV	rs2037582	rs147708682	FALSE	chr7:79277869	Cause of death: emphysema, unspecified	Neale B	UKBB	European	2017	A	T	intergenic	RNA5SP234	0.03193	0.004965	1.341e-10	Neale-B_UKBB_EUR_2017
AA	FEV	rs540006457	rs138286175	FALSE	chr7:88288605	Cause of death: emphysema, unspecified	Neale B	UKBB	European	2017	A	T	intergenic	AC006988.1	0.05044	0.005365	6.963e-21	Neale-B_UKBB_EUR_2017
ALL	FEV	rs150709492	rs73674879	FALSE	chr7:9097177	Cause of death: emphysema, unspecified	Neale B	UKBB	European	2017	A	C	intergenic	RP4-668E10.4	-0.0664	0.00888	8.41e-14	Neale-B_UKBB_EUR_2017
AA	FEV	rs555331542	rs73674879	FALSE	chr7:9097177	Cause of death: emphysema, unspecified	Neale B	UKBB	European	2017	A	C	intergenic	RP4-668E10.4	-0.0664	0.00888	8.405e-14	Neale-B_UKBB_EUR_2017
AA	FEV	rs536389489	rs34178275	FALSE	chr7:98451257	Cause of death: emphysema, unspecified	Neale B	UKBB	European	2017	A	G	intron	TMEM130	-0.1071	0.01123	1.946e-21	Neale-B_UKBB_EUR_2017
AA	FEV	rs533036823	rs543785625	FALSE	chr8:102225283	Cause of death: emphysema, unspecified	Neale B	UKBB	European	2017	A	C	downstream	KB-1410C5.5	0.03317	0.004775	4.042e-12	Neale-B_UKBB_EUR_2017
AA	RATIO	rs565247391	rs543785625	FALSE	chr8:102225283	Cause of death: emphysema, unspecified	Neale B	UKBB	European	2017	A	C	downstream	KB-1410C5.5	0.03317	0.004775	4.042e-12	Neale-B_UKBB_EUR_2017
AA	RATIO	rs143556659	rs61745556	FALSE	chr8:110451306	Cause of death: emphysema, unspecified	Neale B	UKBB	European	2017	T	G	missense	PKHD1L1	0.08557	0.01009	2.746e-17	Neale-B_UKBB_EUR_2017
AA	RATIO	rs554115596	rs61745556	FALSE	chr8:110451306	Cause of death: emphysema, unspecified	Neale B	UKBB	European	2017	T	G	missense	PKHD1L1	0.08557	0.01009	2.746e-17	Neale-B_UKBB_EUR_2017
ALL	RATIO	rs2921778	rs4876692	FALSE	chr8:117999304	Cause of death: emphysema, unspecified	Neale B	UKBB	European	2017	A	G	intron	SLC30A8	-0.04123	0.007072	5.76e-09	Neale-B_UKBB_EUR_2017
AA	RATIO	rs2921778	rs4876692	FALSE	chr8:117999304	Cause of death: emphysema, unspecified	Neale B	UKBB	European	2017	A	G	intron	SLC30A8	-0.04123	0.007072	5.755e-09	Neale-B_UKBB_EUR_2017
AA	FEV	rs11988179	rs148902832	FALSE	chr8:124900859	Cause of death: emphysema, unspecified	Neale B	UKBB	European	2017	T	C	intron	FER1L6	-0.01722	0.002379	5.025e-13	Neale-B_UKBB_EUR_2017
AA	FVC	rs563998128	rs139783447	FALSE	chr8:132747483	Cause of death: emphysema, unspecified	Neale B	UKBB	European	2017	A	G	intergenic	CTD-2008O4.1	0.07228	0.009289	8.082e-15	Neale-B_UKBB_EUR_2017
AA	RATIO	rs1542191	rs147621618	FALSE	chr8:142880446	Cause of death: emphysema, unspecified	Neale B	UKBB	European	2017	A	G	intergenic	AC104417.1	0.05209	0.005582	1.337e-20	Neale-B_UKBB_EUR_2017
AA	FVC	rs111940952	rs190551786	FALSE	chr8:16838411	Cause of death: emphysema, unspecified	Neale B	UKBB	European	2017	A	G	intergenic	FGF20	0.05383	0.008196	5.436e-11	Neale-B_UKBB_EUR_2017
AA	FEV	rs560378968	rs71502589	FALSE	chr8:21366913	Cause of death: emphysema, unspecified	Neale B	UKBB	European	2017	A	G	intergenic	AC009695.1	-0.021	0.002923	7.387e-13	Neale-B_UKBB_EUR_2017
AA	RATIO	rs370849233	rs191828371	FALSE	chr8:27127216	Cause of death: emphysema, unspecified	Neale B	UKBB	European	2017	A	G	intergenic	STMN4	0.06228	0.008602	4.951e-13	Neale-B_UKBB_EUR_2017
AA	FVC	rs567540147	rs17059084	FALSE	chr8:28291883	Cause of death: emphysema, unspecified	Neale B	UKBB	European	2017	T	C	intron	FBXO16	-0.06625	0.009351	1.514e-12	Neale-B_UKBB_EUR_2017
AA	RATIO	rs563139834	rs543101533	FALSE	chr8:39496512	Cause of death: emphysema, unspecified	Neale B	UKBB	European	2017	T	C	intron	ADAM18	-0.06399	0.006268	2.577e-24	Neale-B_UKBB_EUR_2017
AA	RATIO	rs114260297	rs565358636	FALSE	chr8:54956023	Cause of death: emphysema, unspecified	Neale B	UKBB	European	2017	A	C	downstream	LYPLA1	-0.05957	0.006009	5.008e-23	Neale-B_UKBB_EUR_2017
AA	RATIO	rs150846134	rs146831976	FALSE	chr8:80590005	Cause of death: emphysema, unspecified	Neale B	UKBB	European	2017	T	C	intergenic	STMN2	-0.04222	0.007177	4.207e-09	Neale-B_UKBB_EUR_2017
AA	FEV	rs529697173	rs117035091	FALSE	chr8:88210662	Cause of death: emphysema, unspecified	Neale B	UKBB	European	2017	A	G	intron	CNBD1	-0.007259	0.001204	1.741e-09	Neale-B_UKBB_EUR_2017
AA	FVC	rs12678087	rs539951113	FALSE	chr8:953677	Cause of death: emphysema, unspecified	Neale B	UKBB	European	2017	C	G	intron	DLGAP2	-0.05679	0.008249	6.298e-12	Neale-B_UKBB_EUR_2017
AA	FEV	rs551980272	rs117412519	FALSE	chr8:97856754	Cause of death: emphysema, unspecified	Neale B	UKBB	European	2017	T	G	intron	CPQ	0.02608	0.003986	6.41e-11	Neale-B_UKBB_EUR_2017
AA	FVC	rs563180072	rs573770178	FALSE	chr9:109964817	Cause of death: emphysema, unspecified	Neale B	UKBB	European	2017	T	C	intergenic	RP11-417L14.1	0.06008	0.006998	1.082e-17	Neale-B_UKBB_EUR_2017
AA	FEV	rs563180072	rs573770178	FALSE	chr9:109964817	Cause of death: emphysema, unspecified	Neale B	UKBB	European	2017	T	C	intergenic	RP11-417L14.1	0.06008	0.006998	1.082e-17	Neale-B_UKBB_EUR_2017
AA	RATIO	rs112961998	rs117134122	FALSE	chr9:122136774	Cause of death: emphysema, unspecified	Neale B	UKBB	European	2017	T	C	intergenic	BRINP1	0.09331	0.01052	8.866e-19	Neale-B_UKBB_EUR_2017
AA	FEV	rs148652557	rs142119523	FALSE	chr9:124685145	Cause of death: emphysema, unspecified	Neale B	UKBB	European	2017	T	C	intron	TTLL11	-0.04638	0.005255	1.328e-18	Neale-B_UKBB_EUR_2017
AA	RATIO	rs77601872	rs115537511	FALSE	chr9:135448582	Cause of death: emphysema, unspecified	Neale B	UKBB	European	2017	C	G	3_prime_UTR	CFAP77	0.06587	0.008854	1.117e-13	Neale-B_UKBB_EUR_2017
AA	RATIO	rs558470554	rs115988217	FALSE	chr9:16370241	Cause of death: emphysema, unspecified	Neale B	UKBB	European	2017	A	G	intergenic	BNC2	-0.08265	0.01006	2.376e-16	Neale-B_UKBB_EUR_2017
AA	RATIO	rs115482155	rs115345817	FALSE	chr9:16769178	Cause of death: emphysema, unspecified	Neale B	UKBB	European	2017	A	T	intron	BNC2	0.1979	0.01095	1.447e-71	Neale-B_UKBB_EUR_2017
AA	FVC	rs191509514	rs192427455	FALSE	chr9:21891579	Cause of death: emphysema, unspecified	Neale B	UKBB	European	2017	A	G	intron	MTAP	-0.02093	0.003642	9.392e-09	Neale-B_UKBB_EUR_2017
ALL	FEV	rs139115060	rs576931196	FALSE	chr9:24700874	Cause of death: emphysema, unspecified	Neale B	UKBB	European	2017	A	G	intergenic	RP11-20A20.2	-0.06601	0.008878	1.16e-13	Neale-B_UKBB_EUR_2017
ALL	FVC	rs139115060	rs576931196	FALSE	chr9:24700874	Cause of death: emphysema, unspecified	Neale B	UKBB	European	2017	A	G	intergenic	RP11-20A20.2	-0.06601	0.008878	1.16e-13	Neale-B_UKBB_EUR_2017
AA	RATIO	rs62544433	rs145299899	FALSE	chr9:33306689	Cause of death: emphysema, unspecified	Neale B	UKBB	European	2017	A	T	intron	NFX1	0.0645	0.006182	2.593e-25	Neale-B_UKBB_EUR_2017
AA	RATIO	rs57862396	rs145299899	FALSE	chr9:33306689	Cause of death: emphysema, unspecified	Neale B	UKBB	European	2017	A	T	intron	NFX1	0.0645	0.006182	2.593e-25	Neale-B_UKBB_EUR_2017
ALL	FVC	rs79307397	rs184490586	FALSE	chr9:78530435	Cause of death: emphysema, unspecified	Neale B	UKBB	European	2017	A	G	intron	PCSK5	-0.04626	0.005276	2.22e-18	Neale-B_UKBB_EUR_2017
ALL	FVC	rs540140520	rs568019748	FALSE	chr9:81725433	Cause of death: emphysema, unspecified	Neale B	UKBB	European	2017	A	G	intergenic	RP11-165H23.1	-0.06687	0.008902	6.51e-14	Neale-B_UKBB_EUR_2017
AA	FEV	rs540717806	rs568019748	FALSE	chr9:81725433	Cause of death: emphysema, unspecified	Neale B	UKBB	European	2017	A	G	intergenic	RP11-165H23.1	-0.06687	0.008902	6.513e-14	Neale-B_UKBB_EUR_2017
AA	FVC	rs540717806	rs568019748	FALSE	chr9:81725433	Cause of death: emphysema, unspecified	Neale B	UKBB	European	2017	A	G	intergenic	RP11-165H23.1	-0.06687	0.008902	6.513e-14	Neale-B_UKBB_EUR_2017
AA	RATIO	rs144391481	rs534706641	FALSE	chr9:8783336	Cause of death: emphysema, unspecified	Neale B	UKBB	European	2017	T	C	intron	PTPRD	-0.06161	0.008594	8.24e-13	Neale-B_UKBB_EUR_2017
AA	RATIO	rs200267056	rs149790555	FALSE	chr1:111928364	Cause of death: interstitial pulmonary disease, unspecified	Neale B	UKBB	European	2017	A	G	intron	PGCP1	0.05923	0.007308	6.069e-16	Neale-B_UKBB_EUR_2017
AA	RATIO	rs11393985	rs540488758	FALSE	chr1:116928015	Cause of death: interstitial pulmonary disease, unspecified	Neale B	UKBB	European	2017	A	G	intron	ATP1A1	0.04657	0.007841	2.982e-09	Neale-B_UKBB_EUR_2017
AA	RATIO	rs76095077	rs561991967	FALSE	chr1:118894787	Cause of death: interstitial pulmonary disease, unspecified	Neale B	UKBB	European	2017	A	G	intergenic	RNA5SP56	0.08827	0.01504	4.525e-09	Neale-B_UKBB_EUR_2017
AA	FEV	rs142854521	rs138038546	FALSE	chr1:168306669	Cause of death: interstitial pulmonary disease, unspecified	Neale B	UKBB	European	2017	A	G	intron	RP5-1059H15.1	0.06269	0.008995	3.466e-12	Neale-B_UKBB_EUR_2017
AA	RATIO	rs577798962	rs567085648	FALSE	chr1:180072696	Cause of death: interstitial pulmonary disease, unspecified	Neale B	UKBB	European	2017	A	G	intron	CEP350	-0.05248	0.008861	3.312e-09	Neale-B_UKBB_EUR_2017
ALL	FEV	rs114110050	rs187885944	FALSE	chr1:181990289	Cause of death: interstitial pulmonary disease, unspecified	Neale B	UKBB	European	2017	A	G	intergenic	ZNF648	-0.03202	0.005369	2.59e-09	Neale-B_UKBB_EUR_2017
AA	FEV	rs74368972	rs12024642	FALSE	chr1:182663024	Cause of death: interstitial pulmonary disease, unspecified	Neale B	UKBB	European	2017	A	G	intergenic	RGS8	0.04016	0.007263	3.338e-08	Neale-B_UKBB_EUR_2017
EA	FEV	rs76734040	.	FALSE	chr1:187103768	Cause of death: interstitial pulmonary disease, unspecified	Neale B	UKBB	European	2017	T	G	intron	LINC01036	0.0914	0.01076	2.299e-17	Neale-B_UKBB_EUR_2017
AA	RATIO	rs60402465	rs139221320	FALSE	chr1:190499055	Cause of death: interstitial pulmonary disease, unspecified	Neale B	UKBB	European	2017	A	G	intergenic	RP11-161I10.1	0.07325	0.009226	2.322e-15	Neale-B_UKBB_EUR_2017
AA	FVC	rs60402465	rs139221320	FALSE	chr1:190499055	Cause of death: interstitial pulmonary disease, unspecified	Neale B	UKBB	European	2017	A	G	intergenic	RP11-161I10.1	0.07325	0.009226	2.322e-15	Neale-B_UKBB_EUR_2017
AA	FEV	rs150541988	rs559765730	FALSE	chr1:193666652	Cause of death: interstitial pulmonary disease, unspecified	Neale B	UKBB	European	2017	T	G	intron	RP11-21J7.1	-0.1095	0.01179	1.955e-20	Neale-B_UKBB_EUR_2017
AA	RATIO	rs140472050	rs145056416	FALSE	chr1:194440123	Cause of death: interstitial pulmonary disease, unspecified	Neale B	UKBB	European	2017	A	G	intergenic	RNU6-983P	0.03167	0.004856	7.369e-11	Neale-B_UKBB_EUR_2017
AA	FEV	rs140472050	rs145056416	FALSE	chr1:194440123	Cause of death: interstitial pulmonary disease, unspecified	Neale B	UKBB	European	2017	A	G	intergenic	RNU6-983P	0.03167	0.004856	7.369e-11	Neale-B_UKBB_EUR_2017
AA	RATIO	rs558761950	rs568774309	FALSE	chr1:197258950	Cause of death: interstitial pulmonary disease, unspecified	Neale B	UKBB	European	2017	T	C	intron	CRB1	-0.07853	0.01422	3.473e-08	Neale-B_UKBB_EUR_2017
AA	RATIO	rs34275703	rs114030676	FALSE	chr1:205789366	Cause of death: interstitial pulmonary disease, unspecified	Neale B	UKBB	European	2017	T	C	intergenic	SLC41A1	0.05037	0.008469	2.839e-09	Neale-B_UKBB_EUR_2017
AA	RATIO	rs111890249	rs7519890	FALSE	chr1:213730206	Cause of death: interstitial pulmonary disease, unspecified	Neale B	UKBB	European	2017	A	G	intergenic	RP11-554K11.2	0.1203	0.01225	1.251e-22	Neale-B_UKBB_EUR_2017
AA	FVC	rs11809837	rs189132991	FALSE	chr1:217381749	Cause of death: interstitial pulmonary disease, unspecified	Neale B	UKBB	European	2017	T	G	intergenic	ESRRG	-0.06677	0.007625	2.446e-18	Neale-B_UKBB_EUR_2017
AA	RATIO	rs140242409	rs189849797	FALSE	chr1:221409133	Cause of death: interstitial pulmonary disease, unspecified	Neale B	UKBB	European	2017	T	C	intergenic	C1orf140	0.05472	0.009308	4.303e-09	Neale-B_UKBB_EUR_2017
ALL	FEV	rs150959696	rs183420258	FALSE	chr1:229717684	Cause of death: interstitial pulmonary disease, unspecified	Neale B	UKBB	European	2017	A	C	intergenic	HMGN2P19	-0.07881	0.01428	3.56e-08	Neale-B_UKBB_EUR_2017
EA	FVC	rs115487672	rs187077188	FALSE	chr1:232674477	Cause of death: interstitial pulmonary disease, unspecified	Neale B	UKBB	European	2017	T	G	intron	SIPA1L2	-0.04555	0.006351	8.113e-13	Neale-B_UKBB_EUR_2017
AA	RATIO	rs567840101	rs561768407	FALSE	chr1:234344961	Cause of death: interstitial pulmonary disease, unspecified	Neale B	UKBB	European	2017	A	G	intron	SLC35F3	-0.04715	0.007914	2.657e-09	Neale-B_UKBB_EUR_2017
AA	FVC	rs567840101	rs561768407	FALSE	chr1:234344961	Cause of death: interstitial pulmonary disease, unspecified	Neale B	UKBB	European	2017	A	G	intron	SLC35F3	-0.04715	0.007914	2.657e-09	Neale-B_UKBB_EUR_2017
AA	RATIO	rs561379073	rs140571100	FALSE	chr1:238883056	Cause of death: interstitial pulmonary disease, unspecified	Neale B	UKBB	European	2017	A	G	intergenic	MIPEPP2	-0.04801	0.007931	1.482e-09	Neale-B_UKBB_EUR_2017
AA	RATIO	rs74148439	rs140571100	FALSE	chr1:238883056	Cause of death: interstitial pulmonary disease, unspecified	Neale B	UKBB	European	2017	A	G	intergenic	MIPEPP2	-0.04801	0.007931	1.482e-09	Neale-B_UKBB_EUR_2017
AA	FEV	rs112812497	rs556433641	FALSE	chr1:48466245	Cause of death: interstitial pulmonary disease, unspecified	Neale B	UKBB	European	2017	T	C	upstream	TRABD2B	0.05584	0.009258	1.7e-09	Neale-B_UKBB_EUR_2017
AA	FEV	rs3841790	rs543738187	FALSE	chr1:51914459	Cause of death: interstitial pulmonary disease, unspecified	Neale B	UKBB	European	2017	A	C	intron	EPS15	-0.1148	0.01386	1.409e-16	Neale-B_UKBB_EUR_2017
AA	FEV	rs199825170	rs753477197	FALSE	chr1:59555845	Cause of death: interstitial pulmonary disease, unspecified	Neale B	UKBB	European	2017	A	G	intron	LINC01358	0.09008	0.01514	2.791e-09	Neale-B_UKBB_EUR_2017
AA	RATIO	rs71629751	rs552114256	FALSE	chr1:6306854	Cause of death: interstitial pulmonary disease, unspecified	Neale B	UKBB	European	2017	T	G	downstream	GPR153	0.1507	0.01949	1.227e-14	Neale-B_UKBB_EUR_2017
AA	FVC	rs74154586	rs112814231	FALSE	chr10:105261751	Cause of death: interstitial pulmonary disease, unspecified	Neale B	UKBB	European	2017	T	C	intron	NEURL1	0.04697	0.007868	2.474e-09	Neale-B_UKBB_EUR_2017
AA	FEV	rs111969697	rs114881465	FALSE	chr10:111521407	Cause of death: interstitial pulmonary disease, unspecified	Neale B	UKBB	European	2017	T	C	intergenic	RPL21P91	0.0335	0.005603	2.331e-09	Neale-B_UKBB_EUR_2017
AA	FVC	rs17106112	rs544133799	FALSE	chr10:125562010	Cause of death: interstitial pulmonary disease, unspecified	Neale B	UKBB	European	2017	T	C	intron	CPXM2	0.04902	0.007988	8.855e-10	Neale-B_UKBB_EUR_2017
AA	FVC	rs564310435	rs113278977	FALSE	chr10:129563668	Cause of death: interstitial pulmonary disease, unspecified	Neale B	UKBB	European	2017	A	C	intergenic	FOXI2	0.05586	0.007022	2.047e-15	Neale-B_UKBB_EUR_2017
AA	RATIO	rs564310435	rs113278977	FALSE	chr10:129563668	Cause of death: interstitial pulmonary disease, unspecified	Neale B	UKBB	European	2017	A	C	intergenic	FOXI2	0.05586	0.007022	2.047e-15	Neale-B_UKBB_EUR_2017
AA	FVC	rs7089485	rs141427996	FALSE	chr10:17249731	Cause of death: interstitial pulmonary disease, unspecified	Neale B	UKBB	European	2017	T	C	intergenic	TRDMT1	-0.09337	0.01089	1.164e-17	Neale-B_UKBB_EUR_2017
AA	FEV	rs566860760	rs73603673	FALSE	chr10:20218156	Cause of death: interstitial pulmonary disease, unspecified	Neale B	UKBB	European	2017	A	T	intron	PLXDC2	-0.061	0.008892	7.436e-12	Neale-B_UKBB_EUR_2017
ALL	FVC	rs114327183	rs144095621	FALSE	chr10:2091757	Cause of death: interstitial pulmonary disease, unspecified	Neale B	UKBB	European	2017	T	C	intergenic	RP11-69C17.2	-0.09696	0.01571	7.08e-10	Neale-B_UKBB_EUR_2017
AA	FEV	rs146665449	rs180896174	FALSE	chr10:58346457	Cause of death: interstitial pulmonary disease, unspecified	Neale B	UKBB	European	2017	T	C	intergenic	SNORD2	0.09299	0.01539	1.571e-09	Neale-B_UKBB_EUR_2017
AA	FEV	rs113203370	rs190916105	FALSE	chr10:74551631	Cause of death: interstitial pulmonary disease, unspecified	Neale B	UKBB	European	2017	A	T	intron	MCU	-0.04652	0.00826	1.85e-08	Neale-B_UKBB_EUR_2017
AA	FVC	rs113203370	rs190916105	FALSE	chr10:74551631	Cause of death: interstitial pulmonary disease, unspecified	Neale B	UKBB	European	2017	A	T	intron	MCU	-0.04652	0.00826	1.85e-08	Neale-B_UKBB_EUR_2017
AA	FVC	rs564809739	rs188874096	FALSE	chr10:8654528	Cause of death: interstitial pulmonary disease, unspecified	Neale B	UKBB	European	2017	T	G	intergenic	CHCHD3P1	0.04478	0.00766	5.255e-09	Neale-B_UKBB_EUR_2017
ALL	RATIO	rs540065360	rs72815495	FALSE	chr10:93168612	Cause of death: interstitial pulmonary disease, unspecified	Neale B	UKBB	European	2017	T	G	upstream	HECTD2	0.07327	0.008771	7.76e-17	Neale-B_UKBB_EUR_2017
AA	FEV	rs559711501	rs185608873	FALSE	chr11:100790003	Cause of death: interstitial pulmonary disease, unspecified	Neale B	UKBB	European	2017	A	G	intron	ARHGAP42	0.1243	0.01247	3.078e-23	Neale-B_UKBB_EUR_2017
AA	RATIO	rs546272607	rs183302752	FALSE	chr11:103643049	Cause of death: interstitial pulmonary disease, unspecified	Neale B	UKBB	European	2017	C	G	intron	RP11-563P16.1	-0.07165	0.008008	4.515e-19	Neale-B_UKBB_EUR_2017
AA	RATIO	rs139417229	rs183302752	FALSE	chr11:103643049	Cause of death: interstitial pulmonary disease, unspecified	Neale B	UKBB	European	2017	C	G	intron	RP11-563P16.1	-0.07165	0.008008	4.515e-19	Neale-B_UKBB_EUR_2017
AA	RATIO	rs35193870	rs577238427	FALSE	chr11:107216809	Cause of death: interstitial pulmonary disease, unspecified	Neale B	UKBB	European	2017	A	C	intron	CWF19L2	-0.07499	0.009812	2.384e-14	Neale-B_UKBB_EUR_2017
AA	RATIO	rs562149032	rs141077905	FALSE	chr11:108894955	Cause of death: interstitial pulmonary disease, unspecified	Neale B	UKBB	European	2017	A	T	intron	RP11-25I9.2	-0.0452	0.007882	1.014e-08	Neale-B_UKBB_EUR_2017
ALL	FEV	rs200755764	rs554256356	FALSE	chr11:12342404	Cause of death: interstitial pulmonary disease, unspecified	Neale B	UKBB	European	2017	T	C	intron	MICALCL	-0.06167	0.01087	1.47e-08	Neale-B_UKBB_EUR_2017
AA	FEV	rs74692668	rs557472113	FALSE	chr11:126847081	Cause of death: interstitial pulmonary disease, unspecified	Neale B	UKBB	European	2017	T	C	intron	KIRREL3	-0.04219	0.007646	3.527e-08	Neale-B_UKBB_EUR_2017
AA	RATIO	rs367651146	rs185806156	FALSE	chr11:16565638	Cause of death: interstitial pulmonary disease, unspecified	Neale B	UKBB	European	2017	T	C	intron	SOX6	-0.04511	0.007759	6.355e-09	Neale-B_UKBB_EUR_2017
AA	FEV	rs12283573	rs182750342	FALSE	chr11:21931416	Cause of death: interstitial pulmonary disease, unspecified	Neale B	UKBB	European	2017	T	G	intergenic	CTD-2019O4.1	-0.0946	0.01116	2.794e-17	Neale-B_UKBB_EUR_2017
AA	FVC	rs12786267	rs111966971	FALSE	chr11:24747483	Cause of death: interstitial pulmonary disease, unspecified	Neale B	UKBB	European	2017	T	C	intron	LUZP2	0.04141	0.006082	1.057e-11	Neale-B_UKBB_EUR_2017
AA	FEV	rs12786267	rs111966971	FALSE	chr11:24747483	Cause of death: interstitial pulmonary disease, unspecified	Neale B	UKBB	European	2017	T	C	intron	LUZP2	0.04141	0.006082	1.057e-11	Neale-B_UKBB_EUR_2017
AA	FVC	rs74996963	rs553741243	FALSE	chr11:31799576	Cause of death: interstitial pulmonary disease, unspecified	Neale B	UKBB	European	2017	T	C	intron	ELP4	0.1013	0.01608	3.154e-10	Neale-B_UKBB_EUR_2017
AA	FEV	rs112348005	rs74628221	FALSE	chr11:36914795	Cause of death: interstitial pulmonary disease, unspecified	Neale B	UKBB	European	2017	T	C	intergenic	CTD-2119L1.1	0.0637	0.009777	7.705e-11	Neale-B_UKBB_EUR_2017
AA	RATIO	rs191783221	rs193279324	FALSE	chr11:71590138	Cause of death: interstitial pulmonary disease, unspecified	Neale B	UKBB	European	2017	A	G	intron	RP11-849H4.2	-0.07615	0.01275	2.419e-09	Neale-B_UKBB_EUR_2017
AA	RATIO	rs78235042	rs543170373	FALSE	chr11:81833227	Cause of death: interstitial pulmonary disease, unspecified	Neale B	UKBB	European	2017	A	G	intron	MIR4300HG	-0.07862	0.01002	4.837e-15	Neale-B_UKBB_EUR_2017
AA	RATIO	rs112495473	rs79606165	FALSE	chr11:93252193	Cause of death: interstitial pulmonary disease, unspecified	Neale B	UKBB	European	2017	A	G	intron	SMCO4	-0.05876	0.009149	1.421e-10	Neale-B_UKBB_EUR_2017
AA	FEV	rs113468924	rs550305471	FALSE	chr12:105788186	Cause of death: interstitial pulmonary disease, unspecified	Neale B	UKBB	European	2017	T	C	intron	C12orf75	-0.09711	0.01742	2.564e-08	Neale-B_UKBB_EUR_2017
[truncated: 1,062 more rows]

## Sheet: S7
Table S7) Previously reported spirometry/lung disease SNPs nominally associated with PFT decline (p<0.05 for FEV1, FVC and/or RATIO)
[truncated: 1,716 more rows]

## Sheet: S8
Table S8) Genetic correlation of FEV1/FVC decline with relevant pulmonary traits in the Framingham Heart Study
[truncated: 10 more rows]

[truncated: 7 more sheets: S9, S10, S11, S12, S13, S14, S15]
